# Supplementary material for: Prediction of potential disease-associated microRNAs by composite network based inference
Source: Sci Rep. 2018 Oct 25;8:15813. doi: 10.1038/s41598-018-34180-6 (PMC6202421; doi:10.1038/s41598-018-34180-6)
Supplement: Supplementary file 2 — Supplementary Table 1 [file 41598_2018_34180_MOESM2_ESM.xlsx]

## Sheet: Sheet1
Kidney Neoplasms	hsa-mir-187	0.00180614	dbDEMC
Kidney Neoplasms	hsa-mir-346	0.000939176	dbDEMC
Kidney Neoplasms	hsa-mir-146a	0.00077601	dbDEMC
Kidney Neoplasms	hsa-mir-146b	0.000729418	dbDEMC
Kidney Neoplasms	hsa-mir-455	0.000683079	dbDEMC
Kidney Neoplasms	hsa-mir-339	0.000676626	dbDEMC
Kidney Neoplasms	hsa-mir-216b	0.000675926
Kidney Neoplasms	hsa-mir-383	0.000632322
Kidney Neoplasms	hsa-mir-140	0.000623501	dbDEMC
Kidney Neoplasms	hsa-mir-18a	0.000612329	dbDEMC
Kidney Neoplasms	hsa-mir-196a	0.000606952	dbDEMC
Kidney Neoplasms	hsa-mir-145	0.000601746	dbDEMC
Kidney Neoplasms	hsa-mir-499a	0.000571491
Kidney Neoplasms	hsa-mir-486	0.00056974	dbDEMC
Kidney Neoplasms	hsa-mir-491	0.000565933	dbDEMC
Kidney Neoplasms	hsa-mir-196b	0.00055496	dbDEMC
Kidney Neoplasms	hsa-mir-18b	0.000549483	dbDEMC
Kidney Neoplasms	hsa-mir-205	0.000543223
Kidney Neoplasms	hsa-mir-194	0.000536543	dbDEMC
Kidney Neoplasms	hsa-mir-204	0.000533536	dbDEMC
Kidney Neoplasms	hsa-mir-29b	0.000533295	dbdemc and miR2Disease
Kidney Neoplasms	hsa-mir-183	0.00053097	dbDEMC
Kidney Neoplasms	hsa-mir-124	0.000527629	dbDEMC
Kidney Neoplasms	hsa-mir-7	0.000527004	dbdemc and miR2Disease
Kidney Neoplasms	hsa-mir-29a	0.000522014	dbdemc and miR2Disease
Kidney Neoplasms	hsa-mir-29c	0.00050899	dbdemc and miR2Disease
Kidney Neoplasms	hsa-mir-361	0.000502304	dbDEMC
Kidney Neoplasms	hsa-mir-135b	0.000493276	dbDEMC
Kidney Neoplasms	hsa-mir-135a	0.000491524
Kidney Neoplasms	hsa-mir-338	0.000484524	dbDEMC
Kidney Neoplasms	hsa-mir-504	0.000484175	dbDEMC
Kidney Neoplasms	hsa-mir-221	0.000483617
Kidney Neoplasms	hsa-mir-125b	0.000482141
Kidney Neoplasms	hsa-mir-425	0.000480294	dbDEMC
Kidney Neoplasms	hsa-mir-328	0.00047632
Kidney Neoplasms	hsa-mir-211	0.000474542	dbDEMC
Kidney Neoplasms	hsa-mir-222	0.000468142	dbDEMC
Kidney Neoplasms	hsa-mir-200a	0.00046804	dbDEMC
Kidney Neoplasms	hsa-mir-223	0.000466111	dbDEMC
Kidney Neoplasms	hsa-mir-873	0.000459575
Kidney Neoplasms	hsa-mir-376a	0.000448953	dbDEMC
Kidney Neoplasms	hsa-mir-197	0.000448928	dbDEMC
Kidney Neoplasms	hsa-mir-376c	0.000447653
Kidney Neoplasms	hsa-mir-506	0.00044343	dbDEMC
Kidney Neoplasms	hsa-mir-200b	0.000440133	dbdemc and miR2Disease
Kidney Neoplasms	hsa-mir-301b	0.000439624
Kidney Neoplasms	hsa-mir-148a	0.000439526	dbDEMC
Kidney Neoplasms	hsa-mir-384	0.000436308
Kidney Neoplasms	hsa-mir-153	0.000433592	dbDEMC
Kidney Neoplasms	hsa-mir-935	0.000433025
