# Supplementary material for: Prediction of potential disease-associated microRNAs by composite network based inference
Source: Sci Rep. 2018 Oct 25;8:15813. doi: 10.1038/s41598-018-34180-6 (PMC6202421; doi:10.1038/s41598-018-34180-6)
Supplement: Supplementary file 3 — Supplementary Table 2 [file 41598_2018_34180_MOESM3_ESM.xlsx]

## Sheet: Sheet1
Disease Name	miRNA Name	Score
Abortion, Habitual	hsa-mir-190b	2.51502e-05
Abortion, Habitual	hsa-mir-599	2.63481e-05
Abortion, Habitual	hsa-mir-598	2.82769e-05
Abortion, Habitual	hsa-mir-422a	3.01754e-05
Abortion, Habitual	hsa-mir-659	3.04543e-05
Abortion, Habitual	hsa-mir-374b	3.06238e-05
Abortion, Habitual	hsa-mir-410	3.06964e-05
Abortion, Habitual	hsa-mir-551a	3.10309e-05
Abortion, Habitual	hsa-mir-557	3.14864e-05
Abortion, Habitual	hsa-mir-433	3.15939e-05
Abortion, Habitual	hsa-mir-1180	3.15966e-05
Abortion, Habitual	hsa-mir-1184	3.15966e-05
Abortion, Habitual	hsa-mir-1247	3.15966e-05
Abortion, Habitual	hsa-mir-1273a	3.15966e-05
Abortion, Habitual	hsa-mir-1972	3.15966e-05
Abortion, Habitual	hsa-mir-566	3.15966e-05
Abortion, Habitual	hsa-mir-582	3.15966e-05
Abortion, Habitual	hsa-mir-589	3.15966e-05
Abortion, Habitual	hsa-mir-619	3.15966e-05
Abortion, Habitual	hsa-mir-627	3.15966e-05
Abortion, Habitual	hsa-mir-635	3.15966e-05
Abortion, Habitual	hsa-mir-548c	3.16756e-05
Abortion, Habitual	hsa-mir-614	3.18594e-05
Abortion, Habitual	hsa-mir-648	3.18594e-05
Abortion, Habitual	hsa-mir-600	3.22299e-05
Abortion, Habitual	hsa-mir-611	3.22299e-05
Abortion, Habitual	hsa-mir-654	3.22299e-05
Abortion, Habitual	hsa-mir-662	3.22299e-05
Abortion, Habitual	hsa-mir-769	3.22299e-05
Abortion, Habitual	hsa-mir-942	3.22317e-05
Abortion, Habitual	hsa-mir-1260a	3.22652e-05
Abortion, Habitual	hsa-mir-1305	3.22652e-05
Abortion, Habitual	hsa-mir-3163	3.22652e-05
Abortion, Habitual	hsa-mir-652	3.24906e-05
Abortion, Habitual	hsa-mir-369	3.27231e-05
Abortion, Habitual	hsa-mir-564	3.27231e-05
Abortion, Habitual	hsa-mir-711	3.28888e-05
Abortion, Habitual	hsa-mir-615	3.29418e-05
Abortion, Habitual	hsa-mir-592	3.29452e-05
Abortion, Habitual	hsa-mir-487a	3.31933e-05
Abortion, Habitual	hsa-mir-1293	3.33901e-05
Abortion, Habitual	hsa-mir-4792	3.34092e-05
Abortion, Habitual	hsa-mir-189	3.37998e-05
Abortion, Habitual	hsa-mir-1827	3.384e-05
Abortion, Habitual	hsa-mir-1266	3.40047e-05
Abortion, Habitual	hsa-mir-545	3.42009e-05
Abortion, Habitual	hsa-mir-941	3.44904e-05
Abortion, Habitual	hsa-mir-601	3.45232e-05
Abortion, Habitual	hsa-mir-668	3.47162e-05
Abortion, Habitual	hsa-mir-548a	3.4721e-05
Abortion, Habitual	hsa-mir-190a	3.47763e-05
Abortion, Habitual	hsa-mir-637	3.53384e-05
Abortion, Habitual	hsa-mir-490	3.64238e-05
Abortion, Habitual	hsa-mir-3148	3.67158e-05
Abortion, Habitual	hsa-mir-569	3.67158e-05
Abortion, Habitual	hsa-mir-1236	3.70226e-05
Abortion, Habitual	hsa-mir-324	3.71503e-05
Abortion, Habitual	hsa-mir-384	3.71746e-05
Abortion, Habitual	hsa-mir-628	3.74339e-05
Abortion, Habitual	hsa-mir-612	3.76346e-05
Abortion, Habitual	hsa-mir-657	3.76346e-05
Abortion, Habitual	hsa-mir-539	3.77309e-05
Abortion, Habitual	hsa-mir-184	3.7964e-05
Abortion, Habitual	hsa-mir-505	3.80612e-05
Abortion, Habitual	hsa-mir-323b	3.83558e-05
Abortion, Habitual	hsa-mir-320c	3.84359e-05
Abortion, Habitual	hsa-mir-544a	3.84925e-05
Abortion, Habitual	hsa-mir-506	3.85554e-05
Abortion, Habitual	hsa-mir-4306	3.85988e-05
Abortion, Habitual	hsa-mir-571	3.86426e-05
Abortion, Habitual	hsa-mir-208a	3.87333e-05
Abortion, Habitual	hsa-mir-320d	3.93846e-05
Abortion, Habitual	hsa-mir-326	3.94213e-05
Abortion, Habitual	hsa-mir-374a	3.95068e-05
Abortion, Habitual	hsa-mir-519b	3.95326e-05
Abortion, Habitual	hsa-mir-664	3.97727e-05
Abortion, Habitual	hsa-mir-675	4.0076e-05
Abortion, Habitual	hsa-mir-767	4.01236e-05
Abortion, Habitual	hsa-mir-633	4.04136e-05
Abortion, Habitual	hsa-mir-1302	4.05816e-05
Abortion, Habitual	hsa-mir-663b	4.05829e-05
Abortion, Habitual	hsa-mir-105	4.08595e-05
Abortion, Habitual	hsa-mir-603	4.08719e-05
Abortion, Habitual	hsa-mir-655	4.1005e-05
Abortion, Habitual	hsa-mir-922	4.1041e-05
Abortion, Habitual	hsa-mir-298	4.1041e-05
Abortion, Habitual	hsa-mir-487b	4.10718e-05
Abortion, Habitual	hsa-mir-200	4.12055e-05
Abortion, Habitual	hsa-mir-596	4.13117e-05
Abortion, Habitual	hsa-mir-1228	4.24145e-05
Abortion, Habitual	hsa-mir-449c	4.24145e-05
Abortion, Habitual	hsa-mir-518f	4.24145e-05
Abortion, Habitual	hsa-mir-524	4.24145e-05
Abortion, Habitual	hsa-mir-570	4.24145e-05
Abortion, Habitual	hsa-mir-577	4.24145e-05
Abortion, Habitual	hsa-mir-591	4.24145e-05
Abortion, Habitual	hsa-mir-595	4.24145e-05
Abortion, Habitual	hsa-mir-605	4.24145e-05
Abortion, Habitual	hsa-mir-610	4.24145e-05
Abortion, Habitual	hsa-mir-938	4.24145e-05
Abortion, Habitual	hsa-mir-608	4.29134e-05
Abortion, Habitual	hsa-mir-431	4.29817e-05
Abortion, Habitual	hsa-mir-622	4.29846e-05
Abortion, Habitual	hsa-mir-1271	4.32517e-05
Abortion, Habitual	hsa-mir-519a	4.34397e-05
Abortion, Habitual	hsa-mir-552	4.35417e-05
Abortion, Habitual	hsa-mir-320b	4.36768e-05
Abortion, Habitual	hsa-mir-583	4.39354e-05
Abortion, Habitual	hsa-mir-663a	4.4045e-05
Abortion, Habitual	hsa-mir-544b	4.4194e-05
Abortion, Habitual	hsa-mir-602	4.42533e-05
Abortion, Habitual	hsa-mir-450a	4.42741e-05
Abortion, Habitual	hsa-mir-378a	4.45687e-05
Abortion, Habitual	hsa-mir-1207	4.46558e-05
Abortion, Habitual	hsa-mir-1246	4.49616e-05
Abortion, Habitual	hsa-mir-1179	4.51433e-05
Abortion, Habitual	hsa-mir-1273c	4.51433e-05
Abortion, Habitual	hsa-mir-1275	4.51433e-05
Abortion, Habitual	hsa-mir-567	4.51433e-05
Abortion, Habitual	hsa-mir-874	4.52273e-05
Abortion, Habitual	hsa-mir-518e	4.52749e-05
Abortion, Habitual	hsa-mir-621	4.52749e-05
Abortion, Habitual	hsa-mir-933	4.52749e-05
Abortion, Habitual	hsa-mir-548b	4.52903e-05
Abortion, Habitual	hsa-mir-3151	4.54276e-05
Abortion, Habitual	hsa-mir-486	4.55294e-05
Abortion, Habitual	hsa-mir-378c	4.561e-05
Abortion, Habitual	hsa-mir-371a	4.56117e-05
Abortion, Habitual	hsa-mir-378h	4.58168e-05
Abortion, Habitual	hsa-mir-378i	4.58168e-05
Abortion, Habitual	hsa-mir-1202	4.59187e-05
Abortion, Habitual	hsa-mir-1231	4.59187e-05
Abortion, Habitual	hsa-mir-1234	4.59187e-05
Abortion, Habitual	hsa-mir-1301	4.59187e-05
Abortion, Habitual	hsa-mir-26	4.59187e-05
Abortion, Habitual	hsa-mir-500b	4.59187e-05
Abortion, Habitual	hsa-mir-517c	4.59187e-05
Abortion, Habitual	hsa-mir-522	4.59187e-05
Abortion, Habitual	hsa-mir-527	4.59187e-05
Abortion, Habitual	hsa-mir-92	4.59187e-05
Abortion, Habitual	hsa-mir-378b	4.59196e-05
Abortion, Habitual	hsa-mir-378d	4.59196e-05
Abortion, Habitual	hsa-mir-378e	4.59196e-05
Abortion, Habitual	hsa-mir-378f	4.59196e-05
Abortion, Habitual	hsa-mir-489	4.60505e-05
Abortion, Habitual	hsa-mir-371	4.6163e-05
Abortion, Habitual	hsa-mir-572	4.6169e-05
Abortion, Habitual	hsa-mir-185	4.65305e-05
Abortion, Habitual	hsa-mir-425	4.65899e-05
Abortion, Habitual	hsa-mir-328	4.66376e-05
Abortion, Habitual	hsa-mir-103a	4.67596e-05
Abortion, Habitual	hsa-mir-646	4.6929e-05
Abortion, Habitual	hsa-mir-873	4.70004e-05
Abortion, Habitual	hsa-mir-658	4.7148e-05
Abortion, Habitual	hsa-mir-935	4.72877e-05
Abortion, Habitual	hsa-mir-513b	4.73149e-05
Abortion, Habitual	hsa-mir-513c	4.73149e-05
Abortion, Habitual	hsa-mir-1297	4.73397e-05
Abortion, Habitual	hsa-mir-636	4.75225e-05
Abortion, Habitual	hsa-mir-451b	4.75848e-05
Abortion, Habitual	hsa-mir-1249	4.76544e-05
Abortion, Habitual	hsa-mir-1245a	4.76987e-05
Abortion, Habitual	hsa-mir-1245b	4.76987e-05
Abortion, Habitual	hsa-mir-1323	4.76987e-05
Abortion, Habitual	hsa-mir-1469	4.76987e-05
Abortion, Habitual	hsa-mir-181	4.76987e-05
Abortion, Habitual	hsa-mir-2355	4.76987e-05
Abortion, Habitual	hsa-mir-3130	4.76987e-05
Abortion, Habitual	hsa-mir-3186	4.76987e-05
Abortion, Habitual	hsa-mir-4257	4.76987e-05
Abortion, Habitual	hsa-mir-718	4.76987e-05
Abortion, Habitual	hsa-mir-187	4.77118e-05
Abortion, Habitual	hsa-mir-134	4.78877e-05
Abortion, Habitual	hsa-mir-519e	4.7919e-05
Abortion, Habitual	hsa-mir-518c	4.7941e-05
Abortion, Habitual	hsa-mir-1303	4.82172e-05
Abortion, Habitual	hsa-mir-2110	4.82172e-05
Abortion, Habitual	hsa-mir-346	4.82816e-05
Abortion, Habitual	hsa-mir-514a	4.87011e-05
Abortion, Habitual	hsa-mir-320a	4.87818e-05
Abortion, Habitual	hsa-mir-760	4.91126e-05
Abortion, Habitual	hsa-mir-640	4.91947e-05
Abortion, Habitual	hsa-mir-1915	4.92062e-05
Abortion, Habitual	hsa-mir-885	4.92428e-05
Abortion, Habitual	hsa-mir-584	4.93332e-05
Abortion, Habitual	hsa-mir-302e	4.96057e-05
Abortion, Habitual	hsa-mir-502	4.96084e-05
Abortion, Habitual	hsa-mir-1256	4.96752e-05
Abortion, Habitual	hsa-mir-1296	4.96752e-05
Abortion, Habitual	hsa-mir-616	4.96752e-05
Abortion, Habitual	hsa-mir-647	4.96752e-05
Abortion, Habitual	hsa-mir-638	4.9839e-05
Abortion, Habitual	hsa-mir-320e	4.98542e-05
Abortion, Habitual	hsa-mir-450b	4.98542e-05
Abortion, Habitual	hsa-mir-650	4.9984e-05
Abortion, Habitual	hsa-mir-708	5.001e-05
Abortion, Habitual	hsa-mir-744	5.00661e-05
Abortion, Habitual	hsa-mir-483	5.01333e-05
Abortion, Habitual	hsa-mir-1287	5.0139e-05
Abortion, Habitual	hsa-mir-641	5.0139e-05
Abortion, Habitual	hsa-mir-1233	5.04108e-05
Abortion, Habitual	hsa-mir-124a	5.04108e-05
Abortion, Habitual	hsa-mir-1285	5.04108e-05
Abortion, Habitual	hsa-mir-548d	5.07774e-05
Abortion, Habitual	hsa-mir-542	5.09148e-05
Abortion, Habitual	hsa-mir-500a	5.13555e-05
Abortion, Habitual	hsa-mir-642a	5.14237e-05
Abortion, Habitual	hsa-mir-26b	5.1479e-05
Abortion, Habitual	hsa-mir-376b	5.1566e-05
Abortion, Habitual	hsa-mir-493	5.15977e-05
Abortion, Habitual	hsa-mir-147b	5.1681e-05
Abortion, Habitual	hsa-mir-151b	5.18688e-05
Abortion, Habitual	hsa-mir-629	5.21082e-05
Abortion, Habitual	hsa-mir-765	5.2219e-05
Abortion, Habitual	hsa-mir-1280	5.23453e-05
Abortion, Habitual	hsa-mir-128	5.25803e-05
Abortion, Habitual	hsa-mir-1224	5.27404e-05
Abortion, Habitual	hsa-mir-593	5.27813e-05
Abortion, Habitual	hsa-mir-630	5.29465e-05
Abortion, Habitual	hsa-mir-148b	5.29785e-05
Abortion, Habitual	hsa-mir-1290	5.32998e-05
Abortion, Habitual	hsa-mir-661	5.33833e-05
Abortion, Habitual	hsa-mir-323a	5.34212e-05
Abortion, Habitual	hsa-mir-499b	5.36429e-05
Abortion, Habitual	hsa-mir-518b	5.36656e-05
Abortion, Habitual	hsa-mir-511	5.3753e-05
Abortion, Habitual	hsa-mir-485	5.39235e-05
Abortion, Habitual	hsa-mir-632	5.39264e-05
Abortion, Habitual	hsa-mir-509	5.40134e-05
Abortion, Habitual	hsa-mir-642b	5.40424e-05
Abortion, Habitual	hsa-mir-561	5.41185e-05
Abortion, Habitual	hsa-mir-671	5.43183e-05
Abortion, Habitual	hsa-mir-1286	5.45302e-05
Abortion, Habitual	hsa-mir-590	5.45306e-05
Abortion, Habitual	hsa-mir-519d	5.45413e-05
Abortion, Habitual	hsa-mir-147a	5.46539e-05
Abortion, Habitual	hsa-mir-1299	5.50494e-05
Abortion, Habitual	hsa-mir-409	5.51264e-05
Abortion, Habitual	hsa-mir-378g	5.54469e-05
Abortion, Habitual	hsa-mir-455	5.55544e-05
Abortion, Habitual	hsa-mir-503	5.55901e-05
Abortion, Habitual	hsa-mir-758	5.56965e-05
Abortion, Habitual	hsa-mir-301b	5.60048e-05
Abortion, Habitual	hsa-mir-519c	5.61221e-05
Abortion, Habitual	hsa-mir-508	5.62648e-05
Abortion, Habitual	hsa-mir-365a	5.64312e-05
Abortion, Habitual	hsa-mir-1322	5.65212e-05
Abortion, Habitual	hsa-mir-617	5.65212e-05
Abortion, Habitual	hsa-mir-766	5.65212e-05
Abortion, Habitual	hsa-mir-103b	5.66905e-05
Abortion, Habitual	hsa-mir-513a	5.69327e-05
Abortion, Habitual	hsa-mir-202	5.71112e-05
Abortion, Habitual	hsa-mir-550a	5.71735e-05
Abortion, Habitual	hsa-mir-188	5.72273e-05
Abortion, Habitual	hsa-mir-411	5.75196e-05
Abortion, Habitual	hsa-mir-521	5.78017e-05
Abortion, Habitual	hsa-mir-337	5.79981e-05
Abortion, Habitual	hsa-mir-1258	5.80751e-05
Abortion, Habitual	hsa-mir-23a	5.809e-05
Abortion, Habitual	hsa-mir-1227	5.83224e-05
Abortion, Habitual	hsa-mir-1229	5.83224e-05
Abortion, Habitual	hsa-mir-944	5.83224e-05
Abortion, Habitual	hsa-mir-152	5.83952e-05
Abortion, Habitual	hsa-mir-96	5.83994e-05
Abortion, Habitual	hsa-mir-454	5.8458e-05
Abortion, Habitual	hsa-mir-302f	5.8728e-05
Abortion, Habitual	hsa-mir-421	5.87793e-05
Abortion, Habitual	hsa-mir-363	5.89994e-05
Abortion, Habitual	hsa-mir-33a	5.90302e-05
Abortion, Habitual	hsa-mir-376a	5.92428e-05
Abortion, Habitual	hsa-mir-33b	5.93346e-05
Abortion, Habitual	hsa-mir-495	5.95416e-05
Abortion, Habitual	hsa-mir-136	5.96654e-05
Abortion, Habitual	hsa-mir-2861	5.97673e-05
Abortion, Habitual	hsa-mir-3196	5.97673e-05
Abortion, Habitual	hsa-mir-379	5.9779e-05
Abortion, Habitual	hsa-mir-1181	6.02083e-05
Abortion, Habitual	hsa-mir-1471	6.06542e-05
Abortion, Habitual	hsa-mir-329	6.12125e-05
Abortion, Habitual	hsa-mir-1254	6.13106e-05
Abortion, Habitual	hsa-mir-3940	6.13106e-05
Abortion, Habitual	hsa-mir-625	6.17758e-05
Abortion, Habitual	hsa-mir-377	6.24434e-05
Abortion, Habitual	hsa-mir-151a	6.32443e-05
Abortion, Habitual	hsa-mir-193a	6.34516e-05
Abortion, Habitual	hsa-mir-382	6.35012e-05
Abortion, Habitual	hsa-mir-498	6.36e-05
Abortion, Habitual	hsa-mir-494	6.37753e-05
Abortion, Habitual	hsa-mir-448	6.38899e-05
Abortion, Habitual	hsa-mir-504	6.39849e-05
Abortion, Habitual	hsa-mir-361	6.40746e-05
Abortion, Habitual	hsa-mir-154	6.42513e-05
Abortion, Habitual	hsa-mir-216b	6.42961e-05
Abortion, Habitual	hsa-mir-517a	6.44971e-05
Abortion, Habitual	hsa-mir-501	6.48353e-05
Abortion, Habitual	hsa-mir-532	6.50183e-05
Abortion, Habitual	hsa-mir-181d	6.52577e-05
Abortion, Habitual	hsa-mir-518a	6.53249e-05
Abortion, Habitual	hsa-mir-575	6.54923e-05
Abortion, Habitual	hsa-mir-217	6.56898e-05
Abortion, Habitual	hsa-mir-301a	6.59507e-05
Abortion, Habitual	hsa-mir-330	6.66275e-05
Abortion, Habitual	hsa-mir-484	6.70759e-05
Abortion, Habitual	hsa-mir-381	6.71566e-05
Abortion, Habitual	hsa-mir-300	6.75908e-05
Abortion, Habitual	hsa-mir-3179	6.76449e-05
Abortion, Habitual	hsa-mir-550b	6.76449e-05
Abortion, Habitual	hsa-mir-144	6.77367e-05
Abortion, Habitual	hsa-mir-370	6.84621e-05
Abortion, Habitual	hsa-mir-345	6.89371e-05
Abortion, Habitual	hsa-mir-362	6.92441e-05
Abortion, Habitual	hsa-mir-299	6.93e-05
Abortion, Habitual	hsa-mir-365b	6.96727e-05
Abortion, Habitual	hsa-mir-1183	6.97622e-05
Abortion, Habitual	hsa-mir-1909	6.97622e-05
Abortion, Habitual	hsa-mir-138	6.97738e-05
Abortion, Habitual	hsa-mir-574	6.98374e-05
Abortion, Habitual	hsa-mir-720	6.99675e-05
Abortion, Habitual	hsa-mir-520e	7.07273e-05
Abortion, Habitual	hsa-mir-520a	7.08149e-05
Abortion, Habitual	hsa-mir-216a	7.23541e-05
Abortion, Habitual	hsa-mir-129	7.26535e-05
Abortion, Habitual	hsa-mir-492	7.29205e-05
Abortion, Habitual	hsa-mir-663	7.38448e-05
Abortion, Habitual	hsa-mir-520c	7.39661e-05
Abortion, Habitual	hsa-mir-449a	7.40549e-05
Abortion, Habitual	hsa-mir-211	7.42083e-05
Abortion, Habitual	hsa-mir-449b	7.44587e-05
Abortion, Habitual	hsa-mir-383	7.51132e-05
Abortion, Habitual	hsa-mir-376c	7.52451e-05
Abortion, Habitual	hsa-mir-516b	7.60916e-05
Abortion, Habitual	hsa-mir-92b	7.73272e-05
Abortion, Habitual	hsa-mir-139	7.75273e-05
Abortion, Habitual	hsa-mir-520d	7.80171e-05
Abortion, Habitual	hsa-mir-130b	7.90283e-05
Abortion, Habitual	hsa-mir-520b	7.96721e-05
Abortion, Habitual	hsa-mir-515	7.96762e-05
Abortion, Habitual	hsa-mir-507	7.99085e-05
Abortion, Habitual	hsa-mir-297	8.01025e-05
Abortion, Habitual	hsa-mir-331	8.0385e-05
Abortion, Habitual	hsa-mir-660	8.05056e-05
Abortion, Habitual	hsa-mir-340	8.07965e-05
Abortion, Habitual	hsa-mir-526b	8.14016e-05
Abortion, Habitual	hsa-mir-99a	8.15527e-05
Abortion, Habitual	hsa-mir-181c	8.18439e-05
Abortion, Habitual	hsa-mir-516a	8.31501e-05
Abortion, Habitual	hsa-mir-523	8.34264e-05
Abortion, Habitual	hsa-mir-526a	8.36194e-05
Abortion, Habitual	hsa-mir-488	8.46989e-05
Abortion, Habitual	hsa-mir-510	8.4784e-05
Abortion, Habitual	hsa-mir-193b	8.51314e-05
Abortion, Habitual	hsa-mir-197	8.51359e-05
Abortion, Habitual	hsa-mir-342	8.59445e-05
Abortion, Habitual	hsa-mir-372	8.60788e-05
Abortion, Habitual	hsa-mir-153	8.60848e-05
Abortion, Habitual	hsa-mir-191	8.62112e-05
Abortion, Habitual	hsa-mir-491	8.63859e-05
Abortion, Habitual	hsa-mir-302d	8.64379e-05
Abortion, Habitual	hsa-mir-451	8.79489e-05
Abortion, Habitual	hsa-mir-140	8.84398e-05
Abortion, Habitual	hsa-mir-451a	8.87373e-05
Abortion, Habitual	hsa-mir-98	8.87917e-05
Abortion, Habitual	hsa-mir-373	8.91053e-05
Abortion, Habitual	hsa-mir-23b	8.91084e-05
Abortion, Habitual	hsa-mir-151	8.92242e-05
Abortion, Habitual	hsa-mir-325	8.92336e-05
Abortion, Habitual	hsa-mir-512	8.93762e-05
Abortion, Habitual	hsa-mir-32	8.97416e-05
Abortion, Habitual	hsa-mir-338	8.98253e-05
Abortion, Habitual	hsa-mir-520f	8.98369e-05
Abortion, Habitual	hsa-mir-520g	8.98369e-05
Abortion, Habitual	hsa-mir-137	9.01328e-05
Abortion, Habitual	hsa-mir-30e	9.21418e-05
Abortion, Habitual	hsa-mir-367	9.22776e-05
Abortion, Habitual	hsa-mir-497	9.26337e-05
Abortion, Habitual	hsa-mir-212	9.34954e-05
Abortion, Habitual	hsa-mir-20b	9.37345e-05
Abortion, Habitual	hsa-mir-18b	9.42044e-05
Abortion, Habitual	hsa-mir-186	9.45147e-05
Abortion, Habitual	hsa-mir-432	9.48396e-05
Abortion, Habitual	hsa-mir-339	9.53992e-05
Abortion, Habitual	hsa-mir-127	9.54881e-05
Abortion, Habitual	hsa-mir-375	9.61976e-05
Abortion, Habitual	hsa-mir-520h	9.70236e-05
Abortion, Habitual	hsa-mir-424	9.70258e-05
Abortion, Habitual	hsa-mir-93	9.76591e-05
Abortion, Habitual	hsa-mir-423	9.82498e-05
Abortion, Habitual	hsa-mir-215	9.88784e-05
Abortion, Habitual	hsa-mir-149	9.89576e-05
Abortion, Habitual	hsa-mir-302c	0.00010008
Abortion, Habitual	hsa-mir-27a	0.000101092
Abortion, Habitual	hsa-mir-25	0.000101633
Abortion, Habitual	hsa-mir-10a	0.000102617
Abortion, Habitual	hsa-mir-30d	0.000103198
Abortion, Habitual	hsa-mir-195	0.000103886
Abortion, Habitual	hsa-mir-296	0.000105157
Abortion, Habitual	hsa-mir-302b	0.000105166
Abortion, Habitual	hsa-mir-206	0.000105627
Abortion, Habitual	hsa-mir-28	0.000105781
Abortion, Habitual	hsa-let-7g	0.0001064
Abortion, Habitual	hsa-mir-135b	0.000106405
Abortion, Habitual	hsa-mir-27b	0.000106869
Abortion, Habitual	hsa-mir-194	0.000108594
Abortion, Habitual	hsa-mir-135a	0.000108721
Abortion, Habitual	hsa-mir-22	0.00010877
Abortion, Habitual	hsa-mir-107	0.00010905
Abortion, Habitual	hsa-mir-31	0.000109275
Abortion, Habitual	hsa-mir-15b	0.0001096
Abortion, Habitual	hsa-mir-204	0.000110171
Abortion, Habitual	hsa-mir-302a	0.00011075
Abortion, Habitual	hsa-mir-99b	0.00011095
Abortion, Habitual	hsa-mir-525	0.000111572
Abortion, Habitual	hsa-mir-224	0.000111679
Abortion, Habitual	hsa-mir-101	0.000112194
Abortion, Habitual	hsa-mir-106a	0.000113362
Abortion, Habitual	hsa-mir-15a	0.000113504
Abortion, Habitual	hsa-mir-106b	0.000114502
Abortion, Habitual	hsa-mir-429	0.000114558
Abortion, Habitual	hsa-mir-7	0.000115898
Abortion, Habitual	hsa-mir-335	0.000116322
Abortion, Habitual	hsa-mir-208b	0.000116904
Abortion, Habitual	hsa-mir-142	0.000118195
Abortion, Habitual	hsa-mir-16	0.000118799
Abortion, Habitual	hsa-mir-26a	0.0001188
Abortion, Habitual	hsa-mir-182	0.000118898
Abortion, Habitual	hsa-mir-221	0.000119841
Abortion, Habitual	hsa-mir-92a	0.000121167
Abortion, Habitual	hsa-mir-198	0.000121593
Abortion, Habitual	hsa-mir-133b	0.000123093
Abortion, Habitual	hsa-mir-130a	0.00012312
Abortion, Habitual	hsa-mir-24	0.000123723
Abortion, Habitual	hsa-mir-141	0.000123907
Abortion, Habitual	hsa-let-7f	0.000124961
Abortion, Habitual	hsa-mir-132	0.000125455
Abortion, Habitual	hsa-mir-222	0.000126371
Abortion, Habitual	hsa-let-7i	0.000126876
Abortion, Habitual	hsa-mir-29c	0.00012809
Abortion, Habitual	hsa-mir-192	0.000128316
Abortion, Habitual	hsa-mir-452	0.000128483
Abortion, Habitual	hsa-mir-150	0.00012854
Abortion, Habitual	hsa-mir-181b	0.000129469
Abortion, Habitual	hsa-let-7a	0.000129858
Abortion, Habitual	hsa-mir-10b	0.000130187
Abortion, Habitual	hsa-let-7c	0.000130349
Abortion, Habitual	hsa-let-7d	0.000130585
Abortion, Habitual	hsa-mir-148a	0.000130622
Abortion, Habitual	hsa-mir-9	0.00013108
Abortion, Habitual	hsa-mir-18a	0.000131792
Abortion, Habitual	hsa-let-7e	0.000131909
Abortion, Habitual	hsa-mir-183	0.000131954
Abortion, Habitual	hsa-mir-19a	0.000132237
Abortion, Habitual	hsa-let-7b	0.000132533
Abortion, Habitual	hsa-mir-200c	0.000132973
Abortion, Habitual	hsa-mir-30b	0.000133593
Abortion, Habitual	hsa-mir-624	0.00013425
Abortion, Habitual	hsa-mir-146b	0.000134361
Abortion, Habitual	hsa-mir-30c	0.000134515
Abortion, Habitual	hsa-mir-95	0.000134677
Abortion, Habitual	hsa-mir-181a	0.000134774
Abortion, Habitual	hsa-mir-199b	0.00013548
Abortion, Habitual	hsa-mir-29b	0.000135969
Abortion, Habitual	hsa-mir-34a	0.000136898
Abortion, Habitual	hsa-mir-223	0.000137441
Abortion, Habitual	hsa-mir-218	0.000137746
Abortion, Habitual	hsa-mir-21	0.000138538
Abortion, Habitual	hsa-mir-17	0.000138586
Abortion, Habitual	hsa-mir-20a	0.000138912
Abortion, Habitual	hsa-mir-205	0.00013906
Abortion, Habitual	hsa-mir-29a	0.000140064
Abortion, Habitual	hsa-mir-200b	0.000140262
Abortion, Habitual	hsa-mir-214	0.000140462
Abortion, Habitual	hsa-mir-30a	0.000140791
Abortion, Habitual	hsa-mir-210	0.000141267
Abortion, Habitual	hsa-mir-34c	0.00014216
Abortion, Habitual	hsa-mir-100	0.000142204
Abortion, Habitual	hsa-mir-200a	0.000142737
Abortion, Habitual	hsa-mir-19b	0.000144405
Abortion, Habitual	hsa-mir-133a	0.000146158
Abortion, Habitual	hsa-mir-124	0.000146581
Abortion, Habitual	hsa-mir-155	0.000150603
Abortion, Habitual	hsa-mir-196b	0.000151412
Abortion, Habitual	hsa-mir-122	0.000151582
Abortion, Habitual	hsa-mir-145	0.000152266
Abortion, Habitual	hsa-mir-146a	0.000153478
Abortion, Habitual	hsa-mir-199a	0.000155477
Abortion, Habitual	hsa-mir-143	0.000164973
Abortion, Habitual	hsa-mir-126	0.000166761
Abortion, Habitual	hsa-mir-219	0.000169545
Abortion, Habitual	hsa-mir-1	0.000172342
Abortion, Habitual	hsa-mir-34b	0.000232368
Abortion, Habitual	hsa-mir-203	0.000248998
Abortion, Habitual	hsa-mir-125b	0.000339261
Acquired Immunodeficiency Syndrome	hsa-mir-379	2.156e-05
Acquired Immunodeficiency Syndrome	hsa-mir-487b	2.17122e-05
Acquired Immunodeficiency Syndrome	hsa-mir-539	2.38576e-05
Acquired Immunodeficiency Syndrome	hsa-mir-598	2.81222e-05
Acquired Immunodeficiency Syndrome	hsa-mir-190b	2.91753e-05
Acquired Immunodeficiency Syndrome	hsa-mir-410	3.37751e-05
Acquired Immunodeficiency Syndrome	hsa-mir-495	3.54796e-05
Acquired Immunodeficiency Syndrome	hsa-mir-376b	3.55713e-05
Acquired Immunodeficiency Syndrome	hsa-mir-190a	3.70803e-05
Acquired Immunodeficiency Syndrome	hsa-mir-384	3.82664e-05
Acquired Immunodeficiency Syndrome	hsa-mir-371	3.96854e-05
Acquired Immunodeficiency Syndrome	hsa-mir-361	3.99272e-05
Acquired Immunodeficiency Syndrome	hsa-mir-1271	4.00521e-05
Acquired Immunodeficiency Syndrome	hsa-mir-874	4.05334e-05
Acquired Immunodeficiency Syndrome	hsa-mir-4306	4.05873e-05
Acquired Immunodeficiency Syndrome	hsa-mir-450a	4.0926e-05
Acquired Immunodeficiency Syndrome	hsa-mir-506	4.13854e-05
Acquired Immunodeficiency Syndrome	hsa-mir-544a	4.14204e-05
Acquired Immunodeficiency Syndrome	hsa-mir-376c	4.24844e-05
Acquired Immunodeficiency Syndrome	hsa-mir-302e	4.32304e-05
Acquired Immunodeficiency Syndrome	hsa-mir-490	4.34684e-05
Acquired Immunodeficiency Syndrome	hsa-mir-362	4.4288e-05
Acquired Immunodeficiency Syndrome	hsa-mir-188	4.44401e-05
Acquired Immunodeficiency Syndrome	hsa-mir-659	4.46995e-05
Acquired Immunodeficiency Syndrome	hsa-mir-411	4.64744e-05
Acquired Immunodeficiency Syndrome	hsa-mir-136	4.70053e-05
Acquired Immunodeficiency Syndrome	hsa-mir-425	4.76277e-05
Acquired Immunodeficiency Syndrome	hsa-mir-328	4.76522e-05
Acquired Immunodeficiency Syndrome	hsa-mir-520a	4.80422e-05
Acquired Immunodeficiency Syndrome	hsa-mir-504	4.80662e-05
Acquired Immunodeficiency Syndrome	hsa-mir-501	4.82079e-05
Acquired Immunodeficiency Syndrome	hsa-mir-548c	4.83706e-05
Acquired Immunodeficiency Syndrome	hsa-mir-376a	4.85156e-05
Acquired Immunodeficiency Syndrome	hsa-mir-320d	4.90709e-05
Acquired Immunodeficiency Syndrome	hsa-mir-548a	4.92259e-05
Acquired Immunodeficiency Syndrome	hsa-mir-2861	4.94408e-05
Acquired Immunodeficiency Syndrome	hsa-mir-3196	4.94408e-05
Acquired Immunodeficiency Syndrome	hsa-mir-138	4.95725e-05
Acquired Immunodeficiency Syndrome	hsa-mir-671	5.00506e-05
Acquired Immunodeficiency Syndrome	hsa-mir-487a	5.02441e-05
Acquired Immunodeficiency Syndrome	hsa-mir-885	5.04504e-05
Acquired Immunodeficiency Syndrome	hsa-mir-1322	5.04704e-05
Acquired Immunodeficiency Syndrome	hsa-mir-617	5.04704e-05
Acquired Immunodeficiency Syndrome	hsa-mir-766	5.04704e-05
Acquired Immunodeficiency Syndrome	hsa-mir-320b	5.0531e-05
Acquired Immunodeficiency Syndrome	hsa-mir-451a	5.05869e-05
Acquired Immunodeficiency Syndrome	hsa-mir-4792	5.07328e-05
Acquired Immunodeficiency Syndrome	hsa-mir-301b	5.08207e-05
Acquired Immunodeficiency Syndrome	hsa-mir-544b	5.0887e-05
Acquired Immunodeficiency Syndrome	hsa-mir-1266	5.1052e-05
Acquired Immunodeficiency Syndrome	hsa-mir-520e	5.10995e-05
Acquired Immunodeficiency Syndrome	hsa-mir-1183	5.11644e-05
Acquired Immunodeficiency Syndrome	hsa-mir-1909	5.11644e-05
Acquired Immunodeficiency Syndrome	hsa-mir-485	5.11741e-05
Acquired Immunodeficiency Syndrome	hsa-mir-189	5.16125e-05
Acquired Immunodeficiency Syndrome	hsa-mir-668	5.176e-05
Acquired Immunodeficiency Syndrome	hsa-mir-298	5.177e-05
Acquired Immunodeficiency Syndrome	hsa-mir-369	5.18479e-05
Acquired Immunodeficiency Syndrome	hsa-mir-564	5.18479e-05
Acquired Immunodeficiency Syndrome	hsa-mir-922	5.19252e-05
Acquired Immunodeficiency Syndrome	hsa-mir-515	5.19712e-05
Acquired Immunodeficiency Syndrome	hsa-mir-661	5.19956e-05
Acquired Immunodeficiency Syndrome	hsa-mir-363	5.21198e-05
Acquired Immunodeficiency Syndrome	hsa-mir-935	5.22415e-05
Acquired Immunodeficiency Syndrome	hsa-mir-519c	5.25878e-05
Acquired Immunodeficiency Syndrome	hsa-mir-632	5.2742e-05
Acquired Immunodeficiency Syndrome	hsa-mir-1471	5.32484e-05
Acquired Immunodeficiency Syndrome	hsa-mir-548d	5.332e-05
Acquired Immunodeficiency Syndrome	hsa-mir-1297	5.36195e-05
Acquired Immunodeficiency Syndrome	hsa-mir-374a	5.36323e-05
Acquired Immunodeficiency Syndrome	hsa-mir-941	5.37939e-05
Acquired Immunodeficiency Syndrome	hsa-mir-499a	5.38098e-05
Acquired Immunodeficiency Syndrome	hsa-mir-523	5.38109e-05
Acquired Immunodeficiency Syndrome	hsa-mir-526a	5.41618e-05
Acquired Immunodeficiency Syndrome	hsa-mir-1179	5.41741e-05
Acquired Immunodeficiency Syndrome	hsa-mir-1273c	5.41741e-05
Acquired Immunodeficiency Syndrome	hsa-mir-1275	5.41741e-05
Acquired Immunodeficiency Syndrome	hsa-mir-567	5.41741e-05
Acquired Immunodeficiency Syndrome	hsa-mir-1228	5.44905e-05
Acquired Immunodeficiency Syndrome	hsa-mir-449c	5.44905e-05
Acquired Immunodeficiency Syndrome	hsa-mir-518f	5.44905e-05
Acquired Immunodeficiency Syndrome	hsa-mir-524	5.44905e-05
Acquired Immunodeficiency Syndrome	hsa-mir-570	5.44905e-05
Acquired Immunodeficiency Syndrome	hsa-mir-577	5.44905e-05
Acquired Immunodeficiency Syndrome	hsa-mir-591	5.44905e-05
Acquired Immunodeficiency Syndrome	hsa-mir-595	5.44905e-05
Acquired Immunodeficiency Syndrome	hsa-mir-605	5.44905e-05
Acquired Immunodeficiency Syndrome	hsa-mir-610	5.44905e-05
Acquired Immunodeficiency Syndrome	hsa-mir-938	5.44905e-05
Acquired Immunodeficiency Syndrome	hsa-mir-507	5.45339e-05
Acquired Immunodeficiency Syndrome	hsa-mir-1915	5.45788e-05
Acquired Immunodeficiency Syndrome	hsa-mir-320a	5.46484e-05
Acquired Immunodeficiency Syndrome	hsa-mir-301a	5.4696e-05
Acquired Immunodeficiency Syndrome	hsa-mir-526b	5.47281e-05
Acquired Immunodeficiency Syndrome	hsa-mir-664	5.48073e-05
Acquired Immunodeficiency Syndrome	hsa-mir-519b	5.48834e-05
Acquired Immunodeficiency Syndrome	hsa-mir-593	5.49703e-05
Acquired Immunodeficiency Syndrome	hsa-mir-326	5.54637e-05
Acquired Immunodeficiency Syndrome	hsa-mir-455	5.56684e-05
Acquired Immunodeficiency Syndrome	hsa-mir-451b	5.57855e-05
Acquired Immunodeficiency Syndrome	hsa-mir-299	5.58404e-05
Acquired Immunodeficiency Syndrome	hsa-mir-525	5.58857e-05
Acquired Immunodeficiency Syndrome	hsa-mir-378a	5.6093e-05
Acquired Immunodeficiency Syndrome	hsa-mir-409	5.62235e-05
Acquired Immunodeficiency Syndrome	hsa-mir-1258	5.6451e-05
Acquired Immunodeficiency Syndrome	hsa-mir-1245a	5.65686e-05
Acquired Immunodeficiency Syndrome	hsa-mir-1245b	5.65686e-05
Acquired Immunodeficiency Syndrome	hsa-mir-1323	5.65686e-05
Acquired Immunodeficiency Syndrome	hsa-mir-1469	5.65686e-05
Acquired Immunodeficiency Syndrome	hsa-mir-181	5.65686e-05
Acquired Immunodeficiency Syndrome	hsa-mir-2355	5.65686e-05
Acquired Immunodeficiency Syndrome	hsa-mir-3130	5.65686e-05
Acquired Immunodeficiency Syndrome	hsa-mir-3186	5.65686e-05
Acquired Immunodeficiency Syndrome	hsa-mir-4257	5.65686e-05
Acquired Immunodeficiency Syndrome	hsa-mir-718	5.65686e-05
Acquired Immunodeficiency Syndrome	hsa-mir-302f	5.6666e-05
Acquired Immunodeficiency Syndrome	hsa-mir-200	5.66747e-05
Acquired Immunodeficiency Syndrome	hsa-mir-646	5.66947e-05
Acquired Immunodeficiency Syndrome	hsa-mir-489	5.68436e-05
Acquired Immunodeficiency Syndrome	hsa-mir-711	5.71451e-05
Acquired Immunodeficiency Syndrome	hsa-mir-1254	5.75176e-05
Acquired Immunodeficiency Syndrome	hsa-mir-3940	5.75176e-05
Acquired Immunodeficiency Syndrome	hsa-mir-330	5.76527e-05
Acquired Immunodeficiency Syndrome	hsa-mir-503	5.78046e-05
Acquired Immunodeficiency Syndrome	hsa-mir-152	5.78296e-05
Acquired Immunodeficiency Syndrome	hsa-mir-492	5.79098e-05
Acquired Immunodeficiency Syndrome	hsa-mir-211	5.79461e-05
Acquired Immunodeficiency Syndrome	hsa-mir-1260a	5.80655e-05
Acquired Immunodeficiency Syndrome	hsa-mir-1305	5.80655e-05
Acquired Immunodeficiency Syndrome	hsa-mir-3163	5.80655e-05
Acquired Immunodeficiency Syndrome	hsa-mir-584	5.8268e-05
Acquired Immunodeficiency Syndrome	hsa-mir-519e	5.84247e-05
Acquired Immunodeficiency Syndrome	hsa-mir-660	5.85487e-05
Acquired Immunodeficiency Syndrome	hsa-mir-765	5.85498e-05
Acquired Immunodeficiency Syndrome	hsa-mir-337	5.87463e-05
Acquired Immunodeficiency Syndrome	hsa-mir-603	5.89026e-05
Acquired Immunodeficiency Syndrome	hsa-mir-323a	5.90456e-05
Acquired Immunodeficiency Syndrome	hsa-mir-1286	5.92536e-05
Acquired Immunodeficiency Syndrome	hsa-mir-139	5.9342e-05
Acquired Immunodeficiency Syndrome	hsa-mir-499b	5.94919e-05
Acquired Immunodeficiency Syndrome	hsa-mir-422a	5.9535e-05
Acquired Immunodeficiency Syndrome	hsa-mir-708	5.95527e-05
Acquired Immunodeficiency Syndrome	hsa-mir-103a	5.96045e-05
Acquired Immunodeficiency Syndrome	hsa-mir-758	5.96646e-05
Acquired Immunodeficiency Syndrome	hsa-mir-208b	5.98635e-05
Acquired Immunodeficiency Syndrome	hsa-mir-371a	6.00941e-05
Acquired Immunodeficiency Syndrome	hsa-mir-519d	6.01289e-05
Acquired Immunodeficiency Syndrome	hsa-mir-323b	6.01431e-05
Acquired Immunodeficiency Syndrome	hsa-mir-518e	6.02503e-05
Acquired Immunodeficiency Syndrome	hsa-mir-621	6.02503e-05
Acquired Immunodeficiency Syndrome	hsa-mir-933	6.02503e-05
Acquired Immunodeficiency Syndrome	hsa-mir-760	6.03082e-05
Acquired Immunodeficiency Syndrome	hsa-mir-128	6.03325e-05
Acquired Immunodeficiency Syndrome	hsa-mir-630	6.04509e-05
Acquired Immunodeficiency Syndrome	hsa-mir-449b	6.05404e-05
Acquired Immunodeficiency Syndrome	hsa-mir-1293	6.08189e-05
Acquired Immunodeficiency Syndrome	hsa-mir-105	6.12083e-05
Acquired Immunodeficiency Syndrome	hsa-mir-381	6.12461e-05
Acquired Immunodeficiency Syndrome	hsa-mir-615	6.15052e-05
Acquired Immunodeficiency Syndrome	hsa-mir-561	6.15071e-05
Acquired Immunodeficiency Syndrome	hsa-mir-1303	6.17016e-05
Acquired Immunodeficiency Syndrome	hsa-mir-2110	6.17016e-05
Acquired Immunodeficiency Syndrome	hsa-mir-512	6.24421e-05
Acquired Immunodeficiency Syndrome	hsa-mir-325	6.25074e-05
Acquired Immunodeficiency Syndrome	hsa-mir-340	6.25784e-05
Acquired Immunodeficiency Syndrome	hsa-mir-320e	6.26541e-05
Acquired Immunodeficiency Syndrome	hsa-mir-450b	6.26541e-05
Acquired Immunodeficiency Syndrome	hsa-mir-625	6.26555e-05
Acquired Immunodeficiency Syndrome	hsa-mir-542	6.28535e-05
Acquired Immunodeficiency Syndrome	hsa-mir-202	6.32528e-05
Acquired Immunodeficiency Syndrome	hsa-mir-514a	6.34376e-05
Acquired Immunodeficiency Syndrome	hsa-mir-483	6.38592e-05
Acquired Immunodeficiency Syndrome	hsa-mir-652	6.3917e-05
Acquired Immunodeficiency Syndrome	hsa-mir-663b	6.39378e-05
Acquired Immunodeficiency Syndrome	hsa-mir-370	6.4034e-05
Acquired Immunodeficiency Syndrome	hsa-mir-297	6.41244e-05
Acquired Immunodeficiency Syndrome	hsa-mir-720	6.44889e-05
Acquired Immunodeficiency Syndrome	hsa-mir-1249	6.48744e-05
Acquired Immunodeficiency Syndrome	hsa-mir-520d	6.51101e-05
Acquired Immunodeficiency Syndrome	hsa-mir-532	6.53087e-05
Acquired Immunodeficiency Syndrome	hsa-mir-508	6.56393e-05
Acquired Immunodeficiency Syndrome	hsa-mir-873	6.57809e-05
Acquired Immunodeficiency Syndrome	hsa-mir-184	6.5875e-05
Acquired Immunodeficiency Syndrome	hsa-mir-1202	6.60011e-05
Acquired Immunodeficiency Syndrome	hsa-mir-1231	6.60011e-05
Acquired Immunodeficiency Syndrome	hsa-mir-1234	6.60011e-05
Acquired Immunodeficiency Syndrome	hsa-mir-1301	6.60011e-05
Acquired Immunodeficiency Syndrome	hsa-mir-26	6.60011e-05
Acquired Immunodeficiency Syndrome	hsa-mir-500b	6.60011e-05
Acquired Immunodeficiency Syndrome	hsa-mir-517c	6.60011e-05
Acquired Immunodeficiency Syndrome	hsa-mir-522	6.60011e-05
Acquired Immunodeficiency Syndrome	hsa-mir-527	6.60011e-05
Acquired Immunodeficiency Syndrome	hsa-mir-92	6.60011e-05
Acquired Immunodeficiency Syndrome	hsa-mir-193a	6.61621e-05
Acquired Immunodeficiency Syndrome	hsa-mir-767	6.62294e-05
Acquired Immunodeficiency Syndrome	hsa-mir-590	6.63551e-05
Acquired Immunodeficiency Syndrome	hsa-mir-185	6.64169e-05
Acquired Immunodeficiency Syndrome	hsa-mir-1280	6.65486e-05
Acquired Immunodeficiency Syndrome	hsa-mir-151b	6.66401e-05
Acquired Immunodeficiency Syndrome	hsa-mir-134	6.71872e-05
Acquired Immunodeficiency Syndrome	hsa-mir-432	6.72151e-05
Acquired Immunodeficiency Syndrome	hsa-mir-217	6.75045e-05
Acquired Immunodeficiency Syndrome	hsa-mir-1233	6.76031e-05
Acquired Immunodeficiency Syndrome	hsa-mir-124a	6.76031e-05
Acquired Immunodeficiency Syndrome	hsa-mir-1285	6.76031e-05
Acquired Immunodeficiency Syndrome	hsa-mir-144	6.77089e-05
Acquired Immunodeficiency Syndrome	hsa-mir-675	6.77214e-05
Acquired Immunodeficiency Syndrome	hsa-mir-331	6.78103e-05
Acquired Immunodeficiency Syndrome	hsa-mir-1207	6.78206e-05
Acquired Immunodeficiency Syndrome	hsa-mir-1290	6.78597e-05
Acquired Immunodeficiency Syndrome	hsa-mir-378c	6.78945e-05
Acquired Immunodeficiency Syndrome	hsa-mir-517a	6.79446e-05
Acquired Immunodeficiency Syndrome	hsa-mir-633	6.79621e-05
Acquired Immunodeficiency Syndrome	hsa-mir-628	6.81243e-05
Acquired Immunodeficiency Syndrome	hsa-mir-365a	6.83311e-05
Acquired Immunodeficiency Syndrome	hsa-mir-300	6.83389e-05
Acquired Immunodeficiency Syndrome	hsa-mir-378h	6.834e-05
Acquired Immunodeficiency Syndrome	hsa-mir-378i	6.834e-05
Acquired Immunodeficiency Syndrome	hsa-mir-1287	6.849e-05
Acquired Immunodeficiency Syndrome	hsa-mir-641	6.849e-05
Acquired Immunodeficiency Syndrome	hsa-mir-493	6.85302e-05
Acquired Immunodeficiency Syndrome	hsa-mir-378b	6.85954e-05
Acquired Immunodeficiency Syndrome	hsa-mir-378d	6.85954e-05
Acquired Immunodeficiency Syndrome	hsa-mir-378e	6.85954e-05
Acquired Immunodeficiency Syndrome	hsa-mir-378f	6.85954e-05
Acquired Immunodeficiency Syndrome	hsa-mir-383	6.86252e-05
Acquired Immunodeficiency Syndrome	hsa-mir-520h	6.8833e-05
Acquired Immunodeficiency Syndrome	hsa-mir-154	6.89237e-05
Acquired Immunodeficiency Syndrome	hsa-mir-550a	6.91338e-05
Acquired Immunodeficiency Syndrome	hsa-mir-497	6.93489e-05
Acquired Immunodeficiency Syndrome	hsa-mir-636	6.95888e-05
Acquired Immunodeficiency Syndrome	hsa-mir-520f	6.97885e-05
Acquired Immunodeficiency Syndrome	hsa-mir-520g	6.97885e-05
Acquired Immunodeficiency Syndrome	hsa-mir-216b	7.00784e-05
Acquired Immunodeficiency Syndrome	hsa-mir-421	7.03031e-05
Acquired Immunodeficiency Syndrome	hsa-mir-187	7.03808e-05
Acquired Immunodeficiency Syndrome	hsa-mir-502	7.04323e-05
Acquired Immunodeficiency Syndrome	hsa-mir-329	7.04971e-05
Acquired Immunodeficiency Syndrome	hsa-mir-320c	7.10179e-05
Acquired Immunodeficiency Syndrome	hsa-mir-488	7.1217e-05
Acquired Immunodeficiency Syndrome	hsa-mir-520c	7.1551e-05
Acquired Immunodeficiency Syndrome	hsa-mir-552	7.19518e-05
Acquired Immunodeficiency Syndrome	hsa-mir-454	7.22015e-05
Acquired Immunodeficiency Syndrome	hsa-mir-511	7.24325e-05
Acquired Immunodeficiency Syndrome	hsa-mir-151a	7.26372e-05
Acquired Immunodeficiency Syndrome	hsa-mir-548b	7.27606e-05
Acquired Immunodeficiency Syndrome	hsa-mir-129	7.34052e-05
Acquired Immunodeficiency Syndrome	hsa-mir-135a	7.35759e-05
Acquired Immunodeficiency Syndrome	hsa-mir-498	7.39396e-05
Acquired Immunodeficiency Syndrome	hsa-mir-208a	7.42722e-05
Acquired Immunodeficiency Syndrome	hsa-mir-148b	7.44215e-05
Acquired Immunodeficiency Syndrome	hsa-mir-375	7.44993e-05
Acquired Immunodeficiency Syndrome	hsa-mir-147b	7.51869e-05
Acquired Immunodeficiency Syndrome	hsa-mir-449a	7.5794e-05
Acquired Immunodeficiency Syndrome	hsa-mir-3151	7.59781e-05
Acquired Immunodeficiency Syndrome	hsa-mir-151	7.60014e-05
Acquired Immunodeficiency Syndrome	hsa-mir-137	7.65067e-05
Acquired Immunodeficiency Syndrome	hsa-mir-302d	7.67357e-05
Acquired Immunodeficiency Syndrome	hsa-mir-431	7.71116e-05
Acquired Immunodeficiency Syndrome	hsa-mir-149	7.71235e-05
Acquired Immunodeficiency Syndrome	hsa-mir-509	7.71668e-05
Acquired Immunodeficiency Syndrome	hsa-mir-216a	7.78153e-05
Acquired Immunodeficiency Syndrome	hsa-mir-520b	7.80054e-05
Acquired Immunodeficiency Syndrome	hsa-mir-28	7.80959e-05
Acquired Immunodeficiency Syndrome	hsa-mir-518b	7.83017e-05
Acquired Immunodeficiency Syndrome	hsa-mir-637	7.83393e-05
Acquired Immunodeficiency Syndrome	hsa-mir-96	7.86703e-05
Acquired Immunodeficiency Syndrome	hsa-mir-608	7.87416e-05
Acquired Immunodeficiency Syndrome	hsa-mir-186	7.87456e-05
Acquired Immunodeficiency Syndrome	hsa-mir-345	7.99429e-05
Acquired Immunodeficiency Syndrome	hsa-mir-1299	7.99555e-05
Acquired Immunodeficiency Syndrome	hsa-mir-367	7.99913e-05
Acquired Immunodeficiency Syndrome	hsa-mir-545	8.0307e-05
Acquired Immunodeficiency Syndrome	hsa-mir-33b	8.08724e-05
Acquired Immunodeficiency Syndrome	hsa-mir-424	8.0993e-05
Acquired Immunodeficiency Syndrome	hsa-mir-1246	8.17977e-05
Acquired Immunodeficiency Syndrome	hsa-mir-622	8.18726e-05
Acquired Immunodeficiency Syndrome	hsa-mir-519a	8.19006e-05
Acquired Immunodeficiency Syndrome	hsa-mir-181d	8.22288e-05
Acquired Immunodeficiency Syndrome	hsa-mir-130a	8.24622e-05
Acquired Immunodeficiency Syndrome	hsa-mir-491	8.2864e-05
Acquired Immunodeficiency Syndrome	hsa-mir-663a	8.38427e-05
Acquired Immunodeficiency Syndrome	hsa-mir-574	8.43195e-05
Acquired Immunodeficiency Syndrome	hsa-mir-153	8.45022e-05
Acquired Immunodeficiency Syndrome	hsa-mir-378g	8.46583e-05
Acquired Immunodeficiency Syndrome	hsa-mir-103b	8.46694e-05
Acquired Immunodeficiency Syndrome	hsa-mir-572	8.53549e-05
Acquired Immunodeficiency Syndrome	hsa-mir-433	8.58896e-05
Acquired Immunodeficiency Syndrome	hsa-mir-382	8.66344e-05
Acquired Immunodeficiency Syndrome	hsa-mir-99b	8.66898e-05
Acquired Immunodeficiency Syndrome	hsa-mir-650	8.7541e-05
Acquired Immunodeficiency Syndrome	hsa-mir-513a	8.75704e-05
Acquired Immunodeficiency Syndrome	hsa-mir-1227	8.76432e-05
Acquired Immunodeficiency Syndrome	hsa-mir-1229	8.76432e-05
Acquired Immunodeficiency Syndrome	hsa-mir-944	8.76432e-05
Acquired Immunodeficiency Syndrome	hsa-mir-571	8.81032e-05
Acquired Immunodeficiency Syndrome	hsa-mir-302c	8.82836e-05
Acquired Immunodeficiency Syndrome	hsa-mir-518a	8.83615e-05
Acquired Immunodeficiency Syndrome	hsa-mir-744	8.83653e-05
Acquired Immunodeficiency Syndrome	hsa-mir-365b	8.83968e-05
Acquired Immunodeficiency Syndrome	hsa-mir-494	8.9413e-05
Acquired Immunodeficiency Syndrome	hsa-mir-1236	8.95197e-05
Acquired Immunodeficiency Syndrome	hsa-mir-513b	8.96189e-05
Acquired Immunodeficiency Syndrome	hsa-mir-513c	8.96189e-05
Acquired Immunodeficiency Syndrome	hsa-mir-640	8.97036e-05
Acquired Immunodeficiency Syndrome	hsa-mir-500a	9.00138e-05
Acquired Immunodeficiency Syndrome	hsa-mir-147a	9.01721e-05
Acquired Immunodeficiency Syndrome	hsa-mir-596	9.0901e-05
Acquired Immunodeficiency Syndrome	hsa-mir-204	9.09196e-05
Acquired Immunodeficiency Syndrome	hsa-mir-557	9.09695e-05
Acquired Immunodeficiency Syndrome	hsa-mir-484	9.11078e-05
Acquired Immunodeficiency Syndrome	hsa-mir-339	9.19234e-05
Acquired Immunodeficiency Syndrome	hsa-mir-601	9.19691e-05
Acquired Immunodeficiency Syndrome	hsa-mir-23a	9.43421e-05
Acquired Immunodeficiency Syndrome	hsa-mir-1224	9.43715e-05
Acquired Immunodeficiency Syndrome	hsa-mir-140	9.45594e-05
Acquired Immunodeficiency Syndrome	hsa-mir-612	9.48165e-05
Acquired Immunodeficiency Syndrome	hsa-mir-657	9.48165e-05
Acquired Immunodeficiency Syndrome	hsa-mir-130b	9.50829e-05
Acquired Immunodeficiency Syndrome	hsa-mir-374b	9.52849e-05
Acquired Immunodeficiency Syndrome	hsa-mir-302b	9.56985e-05
Acquired Immunodeficiency Syndrome	hsa-mir-486	9.67954e-05
Acquired Immunodeficiency Syndrome	hsa-mir-592	9.73188e-05
Acquired Immunodeficiency Syndrome	hsa-mir-518c	9.93588e-05
Acquired Immunodeficiency Syndrome	hsa-mir-98	0.000100469
Acquired Immunodeficiency Syndrome	hsa-mir-193b	0.000100738
Acquired Immunodeficiency Syndrome	hsa-mir-302a	0.000101177
Acquired Immunodeficiency Syndrome	hsa-mir-194	0.000101916
Acquired Immunodeficiency Syndrome	hsa-mir-505	0.000102165
Acquired Immunodeficiency Syndrome	hsa-mir-148a	0.000102242
Acquired Immunodeficiency Syndrome	hsa-mir-624	0.000102865
Acquired Immunodeficiency Syndrome	hsa-mir-629	0.000103271
Acquired Immunodeficiency Syndrome	hsa-mir-372	0.000103333
Acquired Immunodeficiency Syndrome	hsa-mir-215	0.00010334
Acquired Immunodeficiency Syndrome	hsa-mir-33a	0.000103665
Acquired Immunodeficiency Syndrome	hsa-mir-338	0.000103856
Acquired Immunodeficiency Syndrome	hsa-mir-335	0.000103874
Acquired Immunodeficiency Syndrome	hsa-mir-135b	0.000104132
Acquired Immunodeficiency Syndrome	hsa-mir-658	0.000104162
Acquired Immunodeficiency Syndrome	hsa-mir-599	0.000104378
Acquired Immunodeficiency Syndrome	hsa-mir-602	0.000104756
Acquired Immunodeficiency Syndrome	hsa-mir-99a	0.000106001
Acquired Immunodeficiency Syndrome	hsa-mir-3148	0.000106421
Acquired Immunodeficiency Syndrome	hsa-mir-569	0.000106421
Acquired Immunodeficiency Syndrome	hsa-mir-452	0.000107248
Acquired Immunodeficiency Syndrome	hsa-mir-642b	0.000107586
Acquired Immunodeficiency Syndrome	hsa-mir-342	0.000108394
Acquired Immunodeficiency Syndrome	hsa-mir-516b	0.00010936
Acquired Immunodeficiency Syndrome	hsa-mir-451	0.000110154
Acquired Immunodeficiency Syndrome	hsa-mir-32	0.00011025
Acquired Immunodeficiency Syndrome	hsa-mir-100	0.00011092
Acquired Immunodeficiency Syndrome	hsa-mir-133b	0.000110968
Acquired Immunodeficiency Syndrome	hsa-mir-638	0.000112616
Acquired Immunodeficiency Syndrome	hsa-mir-346	0.000112847
Acquired Immunodeficiency Syndrome	hsa-mir-642a	0.000113382
Acquired Immunodeficiency Syndrome	hsa-mir-296	0.000114356
Acquired Immunodeficiency Syndrome	hsa-mir-942	0.000114481
Acquired Immunodeficiency Syndrome	hsa-mir-516a	0.000114739
Acquired Immunodeficiency Syndrome	hsa-mir-324	0.000115313
Acquired Immunodeficiency Syndrome	hsa-mir-521	0.000116713
Acquired Immunodeficiency Syndrome	hsa-mir-575	0.000117518
Acquired Immunodeficiency Syndrome	hsa-mir-31	0.000117724
Acquired Immunodeficiency Syndrome	hsa-mir-423	0.000119265
Acquired Immunodeficiency Syndrome	hsa-mir-197	0.00011952
Acquired Immunodeficiency Syndrome	hsa-mir-199b	0.000119717
Acquired Immunodeficiency Syndrome	hsa-mir-373	0.000119809
Acquired Immunodeficiency Syndrome	hsa-mir-18b	0.000120314
Acquired Immunodeficiency Syndrome	hsa-mir-3179	0.000120388
Acquired Immunodeficiency Syndrome	hsa-mir-550b	0.000120388
Acquired Immunodeficiency Syndrome	hsa-mir-107	0.000120756
Acquired Immunodeficiency Syndrome	hsa-mir-23b	0.000120784
Acquired Immunodeficiency Syndrome	hsa-mir-614	0.000121336
Acquired Immunodeficiency Syndrome	hsa-mir-648	0.000121336
Acquired Immunodeficiency Syndrome	hsa-mir-655	0.000121841
Acquired Immunodeficiency Syndrome	hsa-mir-182	0.000121986
Acquired Immunodeficiency Syndrome	hsa-mir-22	0.000122273
Acquired Immunodeficiency Syndrome	hsa-mir-1256	0.000122661
Acquired Immunodeficiency Syndrome	hsa-mir-1296	0.000122661
Acquired Immunodeficiency Syndrome	hsa-mir-616	0.000122661
Acquired Immunodeficiency Syndrome	hsa-mir-647	0.000122661
Acquired Immunodeficiency Syndrome	hsa-mir-583	0.00012337
Acquired Immunodeficiency Syndrome	hsa-mir-377	0.000124166
Acquired Immunodeficiency Syndrome	hsa-mir-92b	0.00012486
Acquired Immunodeficiency Syndrome	hsa-mir-600	0.000125786
Acquired Immunodeficiency Syndrome	hsa-mir-611	0.000125786
Acquired Immunodeficiency Syndrome	hsa-mir-654	0.000125786
Acquired Immunodeficiency Syndrome	hsa-mir-662	0.000125786
Acquired Immunodeficiency Syndrome	hsa-mir-769	0.000125786
Acquired Immunodeficiency Syndrome	hsa-mir-93	0.00012666
Acquired Immunodeficiency Syndrome	hsa-mir-15b	0.000128656
Acquired Immunodeficiency Syndrome	hsa-mir-191	0.000128852
Acquired Immunodeficiency Syndrome	hsa-mir-1827	0.000130036
Acquired Immunodeficiency Syndrome	hsa-mir-181c	0.000130555
Acquired Immunodeficiency Syndrome	hsa-mir-27a	0.000130758
Acquired Immunodeficiency Syndrome	hsa-mir-10a	0.000132642
Acquired Immunodeficiency Syndrome	hsa-mir-429	0.000132878
Acquired Immunodeficiency Syndrome	hsa-mir-133a	0.000135759
Acquired Immunodeficiency Syndrome	hsa-mir-10b	0.000138554
Acquired Immunodeficiency Syndrome	hsa-mir-212	0.000139639
Acquired Immunodeficiency Syndrome	hsa-mir-1302	0.000139844
Acquired Immunodeficiency Syndrome	hsa-mir-95	0.000141133
Acquired Immunodeficiency Syndrome	hsa-mir-132	0.000141966
Acquired Immunodeficiency Syndrome	hsa-mir-124	0.000142007
Acquired Immunodeficiency Syndrome	hsa-mir-224	0.000142172
Acquired Immunodeficiency Syndrome	hsa-mir-663	0.000142177
Acquired Immunodeficiency Syndrome	hsa-mir-26a	0.000142727
Acquired Immunodeficiency Syndrome	hsa-mir-448	0.000143088
Acquired Immunodeficiency Syndrome	hsa-mir-196b	0.000145884
Acquired Immunodeficiency Syndrome	hsa-mir-26b	0.000146068
Acquired Immunodeficiency Syndrome	hsa-mir-25	0.000146336
Acquired Immunodeficiency Syndrome	hsa-mir-218	0.000146514
Acquired Immunodeficiency Syndrome	hsa-mir-214	0.000146838
Acquired Immunodeficiency Syndrome	hsa-mir-125a	0.000147462
Acquired Immunodeficiency Syndrome	hsa-let-7i	0.000148634
Acquired Immunodeficiency Syndrome	hsa-mir-551a	0.000151003
Acquired Immunodeficiency Syndrome	hsa-mir-183	0.000151554
Acquired Immunodeficiency Syndrome	hsa-mir-20b	0.000152488
Acquired Immunodeficiency Syndrome	hsa-mir-141	0.000152635
Acquired Immunodeficiency Syndrome	hsa-mir-106a	0.000155611
Acquired Immunodeficiency Syndrome	hsa-let-7d	0.000155857
Acquired Immunodeficiency Syndrome	hsa-let-7f	0.000158011
Acquired Immunodeficiency Syndrome	hsa-mir-222	0.000160217
Acquired Immunodeficiency Syndrome	hsa-mir-200c	0.000161003
Acquired Immunodeficiency Syndrome	hsa-mir-143	0.000161958
Acquired Immunodeficiency Syndrome	hsa-let-7e	0.000162118
Acquired Immunodeficiency Syndrome	hsa-mir-205	0.000162338
Acquired Immunodeficiency Syndrome	hsa-let-7c	0.000162405
Acquired Immunodeficiency Syndrome	hsa-mir-30e	0.000164649
Acquired Immunodeficiency Syndrome	hsa-mir-210	0.000164877
Acquired Immunodeficiency Syndrome	hsa-mir-192	0.000165531
Acquired Immunodeficiency Syndrome	hsa-mir-196a	0.000165725
Acquired Immunodeficiency Syndrome	hsa-let-7a	0.000165901
Acquired Immunodeficiency Syndrome	hsa-mir-1181	0.000166176
Acquired Immunodeficiency Syndrome	hsa-mir-30c	0.000166576
Acquired Immunodeficiency Syndrome	hsa-let-7b	0.000168641
Acquired Immunodeficiency Syndrome	hsa-mir-181b	0.000169125
Acquired Immunodeficiency Syndrome	hsa-mir-200a	0.000169268
Acquired Immunodeficiency Syndrome	hsa-mir-200b	0.000169786
Acquired Immunodeficiency Syndrome	hsa-mir-30d	0.000170532
Acquired Immunodeficiency Syndrome	hsa-mir-27b	0.000173476
Acquired Immunodeficiency Syndrome	hsa-mir-181a	0.000174917
Acquired Immunodeficiency Syndrome	hsa-mir-1180	0.000176918
Acquired Immunodeficiency Syndrome	hsa-mir-1184	0.000176918
Acquired Immunodeficiency Syndrome	hsa-mir-1247	0.000176918
Acquired Immunodeficiency Syndrome	hsa-mir-1273a	0.000176918
Acquired Immunodeficiency Syndrome	hsa-mir-1972	0.000176918
Acquired Immunodeficiency Syndrome	hsa-mir-566	0.000176918
Acquired Immunodeficiency Syndrome	hsa-mir-582	0.000176918
Acquired Immunodeficiency Syndrome	hsa-mir-589	0.000176918
Acquired Immunodeficiency Syndrome	hsa-mir-619	0.000176918
Acquired Immunodeficiency Syndrome	hsa-mir-627	0.000176918
Acquired Immunodeficiency Syndrome	hsa-mir-635	0.000176918
Acquired Immunodeficiency Syndrome	hsa-mir-221	0.00017899
Acquired Immunodeficiency Syndrome	hsa-mir-199a	0.000181111
Acquired Immunodeficiency Syndrome	hsa-mir-146b	0.00018168
Acquired Immunodeficiency Syndrome	hsa-let-7g	0.000182309
Acquired Immunodeficiency Syndrome	hsa-mir-145	0.000182342
Acquired Immunodeficiency Syndrome	hsa-mir-195	0.000182492
Acquired Immunodeficiency Syndrome	hsa-mir-30b	0.000182521
Acquired Immunodeficiency Syndrome	hsa-mir-1	0.000184224
Acquired Immunodeficiency Syndrome	hsa-mir-150	0.000185459
Acquired Immunodeficiency Syndrome	hsa-mir-7	0.00018613
Acquired Immunodeficiency Syndrome	hsa-mir-16	0.000186371
Acquired Immunodeficiency Syndrome	hsa-mir-34c	0.000187256
Acquired Immunodeficiency Syndrome	hsa-mir-206	0.000187289
Acquired Immunodeficiency Syndrome	hsa-mir-122	0.000188565
Acquired Immunodeficiency Syndrome	hsa-mir-101	0.000189074
Acquired Immunodeficiency Syndrome	hsa-mir-19a	0.00019166
Acquired Immunodeficiency Syndrome	hsa-mir-142	0.000191889
Acquired Immunodeficiency Syndrome	hsa-mir-106b	0.000192206
Acquired Immunodeficiency Syndrome	hsa-mir-21	0.000192212
Acquired Immunodeficiency Syndrome	hsa-mir-18a	0.000192451
Acquired Immunodeficiency Syndrome	hsa-mir-126	0.000192822
Acquired Immunodeficiency Syndrome	hsa-mir-19b	0.000193725
Acquired Immunodeficiency Syndrome	hsa-mir-15a	0.000194614
Acquired Immunodeficiency Syndrome	hsa-mir-9	0.000195228
Acquired Immunodeficiency Syndrome	hsa-mir-155	0.000196928
Acquired Immunodeficiency Syndrome	hsa-mir-223	0.000199893
Acquired Immunodeficiency Syndrome	hsa-mir-34a	0.000201609
Acquired Immunodeficiency Syndrome	hsa-mir-30a	0.000202224
Acquired Immunodeficiency Syndrome	hsa-mir-125b	0.000203854
Acquired Immunodeficiency Syndrome	hsa-mir-24	0.000205086
Acquired Immunodeficiency Syndrome	hsa-mir-510	0.000206977
Acquired Immunodeficiency Syndrome	hsa-mir-20a	0.000216605
Acquired Immunodeficiency Syndrome	hsa-mir-17	0.000216655
Acquired Immunodeficiency Syndrome	hsa-mir-219	0.000221013
Acquired Immunodeficiency Syndrome	hsa-mir-146a	0.000225247
Acquired Immunodeficiency Syndrome	hsa-mir-92a	0.00023956
Acquired Immunodeficiency Syndrome	hsa-mir-203	0.00028454
Acquired Immunodeficiency Syndrome	hsa-mir-34b	0.000288579
Acquired Immunodeficiency Syndrome	hsa-mir-29c	0.000440599
Acquired Immunodeficiency Syndrome	hsa-mir-127	0.000532235
ACTH-Secreting Pituitary Adenoma	hsa-mir-1207	2.89268e-05
ACTH-Secreting Pituitary Adenoma	hsa-mir-668	3.06377e-05
ACTH-Secreting Pituitary Adenoma	hsa-mir-1302	3.08126e-05
ACTH-Secreting Pituitary Adenoma	hsa-mir-1180	3.15961e-05
ACTH-Secreting Pituitary Adenoma	hsa-mir-1184	3.15961e-05
ACTH-Secreting Pituitary Adenoma	hsa-mir-1247	3.15961e-05
ACTH-Secreting Pituitary Adenoma	hsa-mir-1273a	3.15961e-05
ACTH-Secreting Pituitary Adenoma	hsa-mir-1972	3.15961e-05
ACTH-Secreting Pituitary Adenoma	hsa-mir-566	3.15961e-05
ACTH-Secreting Pituitary Adenoma	hsa-mir-582	3.15961e-05
ACTH-Secreting Pituitary Adenoma	hsa-mir-589	3.15961e-05
ACTH-Secreting Pituitary Adenoma	hsa-mir-619	3.15961e-05
ACTH-Secreting Pituitary Adenoma	hsa-mir-627	3.15961e-05
ACTH-Secreting Pituitary Adenoma	hsa-mir-635	3.15961e-05
ACTH-Secreting Pituitary Adenoma	hsa-mir-548c	3.35013e-05
ACTH-Secreting Pituitary Adenoma	hsa-mir-519b	3.81123e-05
ACTH-Secreting Pituitary Adenoma	hsa-mir-369	4.23307e-05
ACTH-Secreting Pituitary Adenoma	hsa-mir-564	4.23307e-05
ACTH-Secreting Pituitary Adenoma	hsa-mir-1287	4.26333e-05
ACTH-Secreting Pituitary Adenoma	hsa-mir-641	4.26333e-05
ACTH-Secreting Pituitary Adenoma	hsa-mir-4792	4.36968e-05
ACTH-Secreting Pituitary Adenoma	hsa-mir-922	4.37095e-05
ACTH-Secreting Pituitary Adenoma	hsa-mir-3179	4.37614e-05
ACTH-Secreting Pituitary Adenoma	hsa-mir-550b	4.37614e-05
ACTH-Secreting Pituitary Adenoma	hsa-mir-189	4.40883e-05
ACTH-Secreting Pituitary Adenoma	hsa-mir-525	4.47267e-05
ACTH-Secreting Pituitary Adenoma	hsa-mir-624	4.54715e-05
ACTH-Secreting Pituitary Adenoma	hsa-mir-325	4.67194e-05
ACTH-Secreting Pituitary Adenoma	hsa-mir-500a	4.76378e-05
ACTH-Secreting Pituitary Adenoma	hsa-mir-523	4.81479e-05
ACTH-Secreting Pituitary Adenoma	hsa-mir-600	4.8564e-05
ACTH-Secreting Pituitary Adenoma	hsa-mir-611	4.8564e-05
ACTH-Secreting Pituitary Adenoma	hsa-mir-654	4.8564e-05
ACTH-Secreting Pituitary Adenoma	hsa-mir-662	4.8564e-05
ACTH-Secreting Pituitary Adenoma	hsa-mir-769	4.8564e-05
ACTH-Secreting Pituitary Adenoma	hsa-mir-1181	4.86183e-05
ACTH-Secreting Pituitary Adenoma	hsa-mir-374b	4.90879e-05
ACTH-Secreting Pituitary Adenoma	hsa-mir-1246	4.92232e-05
ACTH-Secreting Pituitary Adenoma	hsa-mir-1179	5.01127e-05
ACTH-Secreting Pituitary Adenoma	hsa-mir-1273c	5.01127e-05
ACTH-Secreting Pituitary Adenoma	hsa-mir-1275	5.01127e-05
ACTH-Secreting Pituitary Adenoma	hsa-mir-567	5.01127e-05
ACTH-Secreting Pituitary Adenoma	hsa-mir-136	5.08018e-05
ACTH-Secreting Pituitary Adenoma	hsa-mir-511	5.10232e-05
ACTH-Secreting Pituitary Adenoma	hsa-mir-509	5.1398e-05
ACTH-Secreting Pituitary Adenoma	hsa-mir-520f	5.16314e-05
ACTH-Secreting Pituitary Adenoma	hsa-mir-520g	5.16314e-05
ACTH-Secreting Pituitary Adenoma	hsa-mir-942	5.21515e-05
ACTH-Secreting Pituitary Adenoma	hsa-mir-505	5.22229e-05
ACTH-Secreting Pituitary Adenoma	hsa-mir-1915	5.2416e-05
ACTH-Secreting Pituitary Adenoma	hsa-mir-1236	5.28551e-05
ACTH-Secreting Pituitary Adenoma	hsa-mir-646	5.28853e-05
ACTH-Secreting Pituitary Adenoma	hsa-mir-519d	5.3195e-05
ACTH-Secreting Pituitary Adenoma	hsa-mir-1245a	5.34276e-05
ACTH-Secreting Pituitary Adenoma	hsa-mir-1245b	5.34276e-05
ACTH-Secreting Pituitary Adenoma	hsa-mir-1323	5.34276e-05
ACTH-Secreting Pituitary Adenoma	hsa-mir-1469	5.34276e-05
ACTH-Secreting Pituitary Adenoma	hsa-mir-181	5.34276e-05
ACTH-Secreting Pituitary Adenoma	hsa-mir-2355	5.34276e-05
ACTH-Secreting Pituitary Adenoma	hsa-mir-3130	5.34276e-05
ACTH-Secreting Pituitary Adenoma	hsa-mir-3186	5.34276e-05
ACTH-Secreting Pituitary Adenoma	hsa-mir-4257	5.34276e-05
ACTH-Secreting Pituitary Adenoma	hsa-mir-718	5.34276e-05
ACTH-Secreting Pituitary Adenoma	hsa-mir-448	5.35991e-05
ACTH-Secreting Pituitary Adenoma	hsa-mir-298	5.36342e-05
ACTH-Secreting Pituitary Adenoma	hsa-mir-592	5.40377e-05
ACTH-Secreting Pituitary Adenoma	hsa-mir-519a	5.41647e-05
ACTH-Secreting Pituitary Adenoma	hsa-mir-518e	5.42695e-05
ACTH-Secreting Pituitary Adenoma	hsa-mir-621	5.42695e-05
ACTH-Secreting Pituitary Adenoma	hsa-mir-933	5.42695e-05
ACTH-Secreting Pituitary Adenoma	hsa-mir-1297	5.4473e-05
ACTH-Secreting Pituitary Adenoma	hsa-mir-548a	5.4644e-05
ACTH-Secreting Pituitary Adenoma	hsa-mir-571	5.50089e-05
ACTH-Secreting Pituitary Adenoma	hsa-mir-633	5.51808e-05
ACTH-Secreting Pituitary Adenoma	hsa-mir-513a	5.56413e-05
ACTH-Secreting Pituitary Adenoma	hsa-mir-675	5.56807e-05
ACTH-Secreting Pituitary Adenoma	hsa-mir-548b	5.57294e-05
ACTH-Secreting Pituitary Adenoma	hsa-mir-147b	5.59332e-05
ACTH-Secreting Pituitary Adenoma	hsa-mir-659	5.60015e-05
ACTH-Secreting Pituitary Adenoma	hsa-mir-519e	5.64113e-05
ACTH-Secreting Pituitary Adenoma	hsa-mir-663a	5.64431e-05
ACTH-Secreting Pituitary Adenoma	hsa-mir-4306	5.65336e-05
ACTH-Secreting Pituitary Adenoma	hsa-mir-507	5.66873e-05
ACTH-Secreting Pituitary Adenoma	hsa-mir-584	5.67178e-05
ACTH-Secreting Pituitary Adenoma	hsa-mir-650	5.67567e-05
ACTH-Secreting Pituitary Adenoma	hsa-mir-583	5.68147e-05
ACTH-Secreting Pituitary Adenoma	hsa-mir-324	5.69743e-05
ACTH-Secreting Pituitary Adenoma	hsa-mir-433	5.74838e-05
ACTH-Secreting Pituitary Adenoma	hsa-mir-935	5.75857e-05
ACTH-Secreting Pituitary Adenoma	hsa-mir-640	5.76029e-05
ACTH-Secreting Pituitary Adenoma	hsa-mir-652	5.7743e-05
ACTH-Secreting Pituitary Adenoma	hsa-mir-655	5.77432e-05
ACTH-Secreting Pituitary Adenoma	hsa-mir-518c	5.78691e-05
ACTH-Secreting Pituitary Adenoma	hsa-mir-601	5.81125e-05
ACTH-Secreting Pituitary Adenoma	hsa-mir-200	5.81493e-05
ACTH-Secreting Pituitary Adenoma	hsa-mir-410	5.84243e-05
ACTH-Secreting Pituitary Adenoma	hsa-mir-147a	5.84799e-05
ACTH-Secreting Pituitary Adenoma	hsa-mir-329	5.86131e-05
ACTH-Secreting Pituitary Adenoma	hsa-mir-1280	5.86392e-05
ACTH-Secreting Pituitary Adenoma	hsa-mir-103b	5.8762e-05
ACTH-Secreting Pituitary Adenoma	hsa-mir-539	5.90802e-05
ACTH-Secreting Pituitary Adenoma	hsa-mir-517a	5.98928e-05
ACTH-Secreting Pituitary Adenoma	hsa-mir-320d	6.03013e-05
ACTH-Secreting Pituitary Adenoma	hsa-mir-520a	6.08813e-05
ACTH-Secreting Pituitary Adenoma	hsa-mir-711	6.09089e-05
ACTH-Secreting Pituitary Adenoma	hsa-mir-513b	6.09157e-05
ACTH-Secreting Pituitary Adenoma	hsa-mir-513c	6.09157e-05
ACTH-Secreting Pituitary Adenoma	hsa-mir-1260a	6.19609e-05
ACTH-Secreting Pituitary Adenoma	hsa-mir-1305	6.19609e-05
ACTH-Secreting Pituitary Adenoma	hsa-mir-3163	6.19609e-05
ACTH-Secreting Pituitary Adenoma	hsa-mir-520e	6.19777e-05
ACTH-Secreting Pituitary Adenoma	hsa-mir-544b	6.22213e-05
ACTH-Secreting Pituitary Adenoma	hsa-mir-1228	6.25759e-05
ACTH-Secreting Pituitary Adenoma	hsa-mir-449c	6.25759e-05
ACTH-Secreting Pituitary Adenoma	hsa-mir-518f	6.25759e-05
ACTH-Secreting Pituitary Adenoma	hsa-mir-524	6.25759e-05
ACTH-Secreting Pituitary Adenoma	hsa-mir-570	6.25759e-05
ACTH-Secreting Pituitary Adenoma	hsa-mir-577	6.25759e-05
ACTH-Secreting Pituitary Adenoma	hsa-mir-591	6.25759e-05
ACTH-Secreting Pituitary Adenoma	hsa-mir-595	6.25759e-05
ACTH-Secreting Pituitary Adenoma	hsa-mir-605	6.25759e-05
ACTH-Secreting Pituitary Adenoma	hsa-mir-610	6.25759e-05
ACTH-Secreting Pituitary Adenoma	hsa-mir-938	6.25759e-05
ACTH-Secreting Pituitary Adenoma	hsa-mir-638	6.26167e-05
ACTH-Secreting Pituitary Adenoma	hsa-mir-1303	6.3152e-05
ACTH-Secreting Pituitary Adenoma	hsa-mir-2110	6.3152e-05
ACTH-Secreting Pituitary Adenoma	hsa-mir-1224	6.32929e-05
ACTH-Secreting Pituitary Adenoma	hsa-mir-1286	6.33721e-05
ACTH-Secreting Pituitary Adenoma	hsa-mir-320c	6.35218e-05
ACTH-Secreting Pituitary Adenoma	hsa-mir-637	6.3572e-05
ACTH-Secreting Pituitary Adenoma	hsa-mir-596	6.35912e-05
ACTH-Secreting Pituitary Adenoma	hsa-mir-411	6.37385e-05
ACTH-Secreting Pituitary Adenoma	hsa-mir-345	6.3787e-05
ACTH-Secreting Pituitary Adenoma	hsa-mir-642a	6.40238e-05
ACTH-Secreting Pituitary Adenoma	hsa-mir-612	6.41719e-05
ACTH-Secreting Pituitary Adenoma	hsa-mir-657	6.41719e-05
ACTH-Secreting Pituitary Adenoma	hsa-mir-767	6.42406e-05
ACTH-Secreting Pituitary Adenoma	hsa-mir-320b	6.4318e-05
ACTH-Secreting Pituitary Adenoma	hsa-mir-365b	6.44987e-05
ACTH-Secreting Pituitary Adenoma	hsa-mir-1266	6.45702e-05
ACTH-Secreting Pituitary Adenoma	hsa-mir-608	6.46144e-05
ACTH-Secreting Pituitary Adenoma	hsa-mir-508	6.46185e-05
ACTH-Secreting Pituitary Adenoma	hsa-mir-320e	6.47187e-05
ACTH-Secreting Pituitary Adenoma	hsa-mir-450b	6.47187e-05
ACTH-Secreting Pituitary Adenoma	hsa-mir-502	6.47877e-05
ACTH-Secreting Pituitary Adenoma	hsa-mir-602	6.49196e-05
ACTH-Secreting Pituitary Adenoma	hsa-mir-431	6.50899e-05
ACTH-Secreting Pituitary Adenoma	hsa-mir-506	6.51763e-05
ACTH-Secreting Pituitary Adenoma	hsa-mir-1249	6.51888e-05
ACTH-Secreting Pituitary Adenoma	hsa-mir-377	6.62653e-05
ACTH-Secreting Pituitary Adenoma	hsa-mir-1258	6.63641e-05
ACTH-Secreting Pituitary Adenoma	hsa-mir-873	6.64418e-05
ACTH-Secreting Pituitary Adenoma	hsa-mir-526b	6.67347e-05
ACTH-Secreting Pituitary Adenoma	hsa-mir-374a	6.69184e-05
ACTH-Secreting Pituitary Adenoma	hsa-mir-632	6.70603e-05
ACTH-Secreting Pituitary Adenoma	hsa-mir-504	6.71655e-05
ACTH-Secreting Pituitary Adenoma	hsa-mir-1293	6.71923e-05
ACTH-Secreting Pituitary Adenoma	hsa-mir-744	6.72594e-05
ACTH-Secreting Pituitary Adenoma	hsa-mir-1227	6.73721e-05
ACTH-Secreting Pituitary Adenoma	hsa-mir-1229	6.73721e-05
ACTH-Secreting Pituitary Adenoma	hsa-mir-944	6.73721e-05
ACTH-Secreting Pituitary Adenoma	hsa-mir-760	6.73936e-05
ACTH-Secreting Pituitary Adenoma	hsa-mir-765	6.75215e-05
ACTH-Secreting Pituitary Adenoma	hsa-mir-208b	6.75666e-05
ACTH-Secreting Pituitary Adenoma	hsa-mir-499a	6.76226e-05
ACTH-Secreting Pituitary Adenoma	hsa-mir-202	6.79539e-05
ACTH-Secreting Pituitary Adenoma	hsa-mir-1299	6.80499e-05
ACTH-Secreting Pituitary Adenoma	hsa-mir-1290	6.81997e-05
ACTH-Secreting Pituitary Adenoma	hsa-mir-485	6.82631e-05
ACTH-Secreting Pituitary Adenoma	hsa-mir-33a	6.82977e-05
ACTH-Secreting Pituitary Adenoma	hsa-mir-3148	6.83422e-05
ACTH-Secreting Pituitary Adenoma	hsa-mir-569	6.83422e-05
ACTH-Secreting Pituitary Adenoma	hsa-mir-190b	6.83583e-05
ACTH-Secreting Pituitary Adenoma	hsa-mir-323a	6.84614e-05
ACTH-Secreting Pituitary Adenoma	hsa-mir-663b	6.85365e-05
ACTH-Secreting Pituitary Adenoma	hsa-mir-519c	6.87541e-05
ACTH-Secreting Pituitary Adenoma	hsa-mir-526a	6.88143e-05
ACTH-Secreting Pituitary Adenoma	hsa-mir-544a	6.9387e-05
ACTH-Secreting Pituitary Adenoma	hsa-mir-514a	6.94104e-05
ACTH-Secreting Pituitary Adenoma	hsa-mir-208a	6.94484e-05
ACTH-Secreting Pituitary Adenoma	hsa-mir-328	6.94791e-05
ACTH-Secreting Pituitary Adenoma	hsa-mir-642b	6.95346e-05
ACTH-Secreting Pituitary Adenoma	hsa-mir-593	6.95841e-05
ACTH-Secreting Pituitary Adenoma	hsa-mir-501	6.96184e-05
ACTH-Secreting Pituitary Adenoma	hsa-mir-300	6.97278e-05
ACTH-Secreting Pituitary Adenoma	hsa-mir-362	6.98217e-05
ACTH-Secreting Pituitary Adenoma	hsa-mir-661	6.99206e-05
ACTH-Secreting Pituitary Adenoma	hsa-mir-302e	6.99217e-05
ACTH-Secreting Pituitary Adenoma	hsa-mir-551a	7.02081e-05
ACTH-Secreting Pituitary Adenoma	hsa-mir-1256	7.04059e-05
ACTH-Secreting Pituitary Adenoma	hsa-mir-1296	7.04059e-05
ACTH-Secreting Pituitary Adenoma	hsa-mir-616	7.04059e-05
ACTH-Secreting Pituitary Adenoma	hsa-mir-647	7.04059e-05
ACTH-Secreting Pituitary Adenoma	hsa-mir-615	7.06448e-05
ACTH-Secreting Pituitary Adenoma	hsa-mir-515	7.0672e-05
ACTH-Secreting Pituitary Adenoma	hsa-mir-489	7.07006e-05
ACTH-Secreting Pituitary Adenoma	hsa-mir-320a	7.10293e-05
ACTH-Secreting Pituitary Adenoma	hsa-mir-520d	7.11272e-05
ACTH-Secreting Pituitary Adenoma	hsa-mir-185	7.12881e-05
ACTH-Secreting Pituitary Adenoma	hsa-mir-346	7.14263e-05
ACTH-Secreting Pituitary Adenoma	hsa-mir-628	7.20348e-05
ACTH-Secreting Pituitary Adenoma	hsa-mir-518b	7.24199e-05
ACTH-Secreting Pituitary Adenoma	hsa-mir-33b	7.24607e-05
ACTH-Secreting Pituitary Adenoma	hsa-mir-545	7.2535e-05
ACTH-Secreting Pituitary Adenoma	hsa-mir-297	7.2833e-05
ACTH-Secreting Pituitary Adenoma	hsa-mir-574	7.31547e-05
ACTH-Secreting Pituitary Adenoma	hsa-mir-422a	7.33512e-05
ACTH-Secreting Pituitary Adenoma	hsa-mir-302f	7.34644e-05
ACTH-Secreting Pituitary Adenoma	hsa-mir-450a	7.37432e-05
ACTH-Secreting Pituitary Adenoma	hsa-mir-330	7.38645e-05
ACTH-Secreting Pituitary Adenoma	hsa-mir-512	7.39577e-05
ACTH-Secreting Pituitary Adenoma	hsa-mir-105	7.40376e-05
ACTH-Secreting Pituitary Adenoma	hsa-mir-361	7.44173e-05
ACTH-Secreting Pituitary Adenoma	hsa-mir-128	7.44687e-05
ACTH-Secreting Pituitary Adenoma	hsa-mir-487b	7.47266e-05
ACTH-Secreting Pituitary Adenoma	hsa-mir-518a	7.47858e-05
ACTH-Secreting Pituitary Adenoma	hsa-mir-1202	7.48123e-05
ACTH-Secreting Pituitary Adenoma	hsa-mir-1231	7.48123e-05
ACTH-Secreting Pituitary Adenoma	hsa-mir-1234	7.48123e-05
ACTH-Secreting Pituitary Adenoma	hsa-mir-1301	7.48123e-05
ACTH-Secreting Pituitary Adenoma	hsa-mir-26	7.48123e-05
ACTH-Secreting Pituitary Adenoma	hsa-mir-500b	7.48123e-05
ACTH-Secreting Pituitary Adenoma	hsa-mir-517c	7.48123e-05
ACTH-Secreting Pituitary Adenoma	hsa-mir-522	7.48123e-05
ACTH-Secreting Pituitary Adenoma	hsa-mir-527	7.48123e-05
ACTH-Secreting Pituitary Adenoma	hsa-mir-92	7.48123e-05
ACTH-Secreting Pituitary Adenoma	hsa-mir-550a	7.50176e-05
ACTH-Secreting Pituitary Adenoma	hsa-mir-379	7.51318e-05
ACTH-Secreting Pituitary Adenoma	hsa-mir-552	7.51944e-05
ACTH-Secreting Pituitary Adenoma	hsa-mir-2861	7.56074e-05
ACTH-Secreting Pituitary Adenoma	hsa-mir-3196	7.56074e-05
ACTH-Secreting Pituitary Adenoma	hsa-mir-378g	7.57116e-05
ACTH-Secreting Pituitary Adenoma	hsa-mir-1471	7.58432e-05
ACTH-Secreting Pituitary Adenoma	hsa-mir-378h	7.60017e-05
ACTH-Secreting Pituitary Adenoma	hsa-mir-378i	7.60017e-05
ACTH-Secreting Pituitary Adenoma	hsa-mir-378c	7.60321e-05
ACTH-Secreting Pituitary Adenoma	hsa-mir-622	7.62391e-05
ACTH-Secreting Pituitary Adenoma	hsa-mir-378b	7.62885e-05
ACTH-Secreting Pituitary Adenoma	hsa-mir-378d	7.62885e-05
ACTH-Secreting Pituitary Adenoma	hsa-mir-378e	7.62885e-05
ACTH-Secreting Pituitary Adenoma	hsa-mir-378f	7.62885e-05
ACTH-Secreting Pituitary Adenoma	hsa-mir-151b	7.63607e-05
ACTH-Secreting Pituitary Adenoma	hsa-mir-134	7.66548e-05
ACTH-Secreting Pituitary Adenoma	hsa-mir-152	7.66726e-05
ACTH-Secreting Pituitary Adenoma	hsa-mir-3151	7.69053e-05
ACTH-Secreting Pituitary Adenoma	hsa-mir-636	7.71435e-05
ACTH-Secreting Pituitary Adenoma	hsa-mir-629	7.74857e-05
ACTH-Secreting Pituitary Adenoma	hsa-mir-365a	7.75393e-05
ACTH-Secreting Pituitary Adenoma	hsa-mir-451b	7.76782e-05
ACTH-Secreting Pituitary Adenoma	hsa-mir-326	7.77751e-05
ACTH-Secreting Pituitary Adenoma	hsa-mir-520h	7.79035e-05
ACTH-Secreting Pituitary Adenoma	hsa-mir-1254	7.82402e-05
ACTH-Secreting Pituitary Adenoma	hsa-mir-3940	7.82402e-05
ACTH-Secreting Pituitary Adenoma	hsa-mir-451a	7.87409e-05
ACTH-Secreting Pituitary Adenoma	hsa-mir-371	7.88373e-05
ACTH-Secreting Pituitary Adenoma	hsa-mir-371a	7.89006e-05
ACTH-Secreting Pituitary Adenoma	hsa-mir-885	7.90052e-05
ACTH-Secreting Pituitary Adenoma	hsa-mir-378a	7.90245e-05
ACTH-Secreting Pituitary Adenoma	hsa-mir-151a	7.90271e-05
ACTH-Secreting Pituitary Adenoma	hsa-mir-720	7.98205e-05
ACTH-Secreting Pituitary Adenoma	hsa-mir-193a	8.00848e-05
ACTH-Secreting Pituitary Adenoma	hsa-mir-381	8.05824e-05
ACTH-Secreting Pituitary Adenoma	hsa-mir-492	8.17114e-05
ACTH-Secreting Pituitary Adenoma	hsa-mir-190a	8.21205e-05
ACTH-Secreting Pituitary Adenoma	hsa-mir-625	8.24516e-05
ACTH-Secreting Pituitary Adenoma	hsa-mir-340	8.25056e-05
ACTH-Secreting Pituitary Adenoma	hsa-mir-520c	8.2508e-05
ACTH-Secreting Pituitary Adenoma	hsa-mir-874	8.30214e-05
ACTH-Secreting Pituitary Adenoma	hsa-mir-1233	8.31253e-05
ACTH-Secreting Pituitary Adenoma	hsa-mir-124a	8.31253e-05
ACTH-Secreting Pituitary Adenoma	hsa-mir-1285	8.31253e-05
ACTH-Secreting Pituitary Adenoma	hsa-mir-499b	8.31528e-05
ACTH-Secreting Pituitary Adenoma	hsa-mir-1322	8.33895e-05
ACTH-Secreting Pituitary Adenoma	hsa-mir-617	8.33895e-05
ACTH-Secreting Pituitary Adenoma	hsa-mir-766	8.33895e-05
ACTH-Secreting Pituitary Adenoma	hsa-mir-323b	8.36046e-05
ACTH-Secreting Pituitary Adenoma	hsa-mir-572	8.39817e-05
ACTH-Secreting Pituitary Adenoma	hsa-mir-532	8.41732e-05
ACTH-Secreting Pituitary Adenoma	hsa-mir-708	8.42957e-05
ACTH-Secreting Pituitary Adenoma	hsa-mir-331	8.46017e-05
ACTH-Secreting Pituitary Adenoma	hsa-mir-548d	8.4782e-05
ACTH-Secreting Pituitary Adenoma	hsa-mir-216a	8.63056e-05
ACTH-Secreting Pituitary Adenoma	hsa-mir-483	8.68578e-05
ACTH-Secreting Pituitary Adenoma	hsa-mir-138	8.69009e-05
ACTH-Secreting Pituitary Adenoma	hsa-mir-423	8.72205e-05
ACTH-Secreting Pituitary Adenoma	hsa-mir-658	8.76291e-05
ACTH-Secreting Pituitary Adenoma	hsa-mir-299	8.79258e-05
ACTH-Secreting Pituitary Adenoma	hsa-mir-487a	8.80462e-05
ACTH-Secreting Pituitary Adenoma	hsa-mir-425	8.809e-05
ACTH-Secreting Pituitary Adenoma	hsa-mir-493	8.84459e-05
ACTH-Secreting Pituitary Adenoma	hsa-mir-216b	8.84621e-05
ACTH-Secreting Pituitary Adenoma	hsa-mir-758	8.94662e-05
ACTH-Secreting Pituitary Adenoma	hsa-mir-598	8.97156e-05
ACTH-Secreting Pituitary Adenoma	hsa-mir-211	8.9837e-05
ACTH-Secreting Pituitary Adenoma	hsa-mir-454	8.98657e-05
ACTH-Secreting Pituitary Adenoma	hsa-mir-382	9.04636e-05
ACTH-Secreting Pituitary Adenoma	hsa-mir-510	9.15442e-05
ACTH-Secreting Pituitary Adenoma	hsa-mir-187	9.18035e-05
ACTH-Secreting Pituitary Adenoma	hsa-mir-409	9.19775e-05
ACTH-Secreting Pituitary Adenoma	hsa-mir-614	9.2063e-05
ACTH-Secreting Pituitary Adenoma	hsa-mir-648	9.2063e-05
ACTH-Secreting Pituitary Adenoma	hsa-mir-599	9.26703e-05
ACTH-Secreting Pituitary Adenoma	hsa-mir-370	9.33722e-05
ACTH-Secreting Pituitary Adenoma	hsa-mir-557	9.35296e-05
ACTH-Secreting Pituitary Adenoma	hsa-mir-103a	9.35337e-05
ACTH-Secreting Pituitary Adenoma	hsa-mir-337	9.39363e-05
ACTH-Secreting Pituitary Adenoma	hsa-mir-495	9.41374e-05
ACTH-Secreting Pituitary Adenoma	hsa-mir-421	9.51456e-05
ACTH-Secreting Pituitary Adenoma	hsa-mir-630	9.53019e-05
ACTH-Secreting Pituitary Adenoma	hsa-mir-663	9.54254e-05
ACTH-Secreting Pituitary Adenoma	hsa-mir-520b	9.55622e-05
ACTH-Secreting Pituitary Adenoma	hsa-mir-301b	9.58931e-05
ACTH-Secreting Pituitary Adenoma	hsa-mir-521	9.64794e-05
ACTH-Secreting Pituitary Adenoma	hsa-mir-542	9.73756e-05
ACTH-Secreting Pituitary Adenoma	hsa-mir-1183	9.7567e-05
ACTH-Secreting Pituitary Adenoma	hsa-mir-1909	9.7567e-05
ACTH-Secreting Pituitary Adenoma	hsa-mir-1271	9.76436e-05
ACTH-Secreting Pituitary Adenoma	hsa-mir-186	9.909e-05
ACTH-Secreting Pituitary Adenoma	hsa-mir-148b	9.96885e-05
ACTH-Secreting Pituitary Adenoma	hsa-mir-494	9.97335e-05
ACTH-Secreting Pituitary Adenoma	hsa-mir-23a	9.98767e-05
ACTH-Secreting Pituitary Adenoma	hsa-mir-590	0.000100397
ACTH-Secreting Pituitary Adenoma	hsa-mir-363	0.000101432
ACTH-Secreting Pituitary Adenoma	hsa-mir-575	0.000102997
ACTH-Secreting Pituitary Adenoma	hsa-mir-488	0.000103198
ACTH-Secreting Pituitary Adenoma	hsa-mir-376c	0.000103481
ACTH-Secreting Pituitary Adenoma	hsa-mir-516a	0.000104997
ACTH-Secreting Pituitary Adenoma	hsa-mir-217	0.000105373
ACTH-Secreting Pituitary Adenoma	hsa-mir-130b	0.000106197
ACTH-Secreting Pituitary Adenoma	hsa-mir-188	0.000106743
ACTH-Secreting Pituitary Adenoma	hsa-mir-449b	0.000107
ACTH-Secreting Pituitary Adenoma	hsa-mir-432	0.000107329
ACTH-Secreting Pituitary Adenoma	hsa-mir-664	0.000107575
ACTH-Secreting Pituitary Adenoma	hsa-mir-490	0.000107834
ACTH-Secreting Pituitary Adenoma	hsa-mir-154	0.000109086
ACTH-Secreting Pituitary Adenoma	hsa-mir-503	0.000109597
ACTH-Secreting Pituitary Adenoma	hsa-mir-455	0.000109783
ACTH-Secreting Pituitary Adenoma	hsa-mir-181c	0.000110155
ACTH-Secreting Pituitary Adenoma	hsa-mir-603	0.000110269
ACTH-Secreting Pituitary Adenoma	hsa-mir-561	0.000110756
ACTH-Secreting Pituitary Adenoma	hsa-mir-301a	0.000111425
ACTH-Secreting Pituitary Adenoma	hsa-mir-367	0.000111738
ACTH-Secreting Pituitary Adenoma	hsa-mir-486	0.000111855
ACTH-Secreting Pituitary Adenoma	hsa-mir-484	0.000112745
ACTH-Secreting Pituitary Adenoma	hsa-mir-671	0.000112878
ACTH-Secreting Pituitary Adenoma	hsa-mir-376a	0.000113154
ACTH-Secreting Pituitary Adenoma	hsa-mir-449a	0.000113724
ACTH-Secreting Pituitary Adenoma	hsa-mir-144	0.000114016
ACTH-Secreting Pituitary Adenoma	hsa-mir-32	0.000115991
ACTH-Secreting Pituitary Adenoma	hsa-mir-139	0.00011619
ACTH-Secreting Pituitary Adenoma	hsa-mir-184	0.000116406
ACTH-Secreting Pituitary Adenoma	hsa-mir-212	0.000116603
ACTH-Secreting Pituitary Adenoma	hsa-mir-383	0.000116968
ACTH-Secreting Pituitary Adenoma	hsa-mir-384	0.00011703
ACTH-Secreting Pituitary Adenoma	hsa-mir-149	0.000117451
ACTH-Secreting Pituitary Adenoma	hsa-mir-376b	0.000117589
ACTH-Secreting Pituitary Adenoma	hsa-mir-491	0.000118607
ACTH-Secreting Pituitary Adenoma	hsa-mir-302d	0.000118964
ACTH-Secreting Pituitary Adenoma	hsa-mir-660	0.00011957
ACTH-Secreting Pituitary Adenoma	hsa-mir-198	0.000119848
ACTH-Secreting Pituitary Adenoma	hsa-mir-181d	0.00012051
ACTH-Secreting Pituitary Adenoma	hsa-mir-28	0.000121771
ACTH-Secreting Pituitary Adenoma	hsa-mir-498	0.000122132
ACTH-Secreting Pituitary Adenoma	hsa-mir-197	0.00012245
ACTH-Secreting Pituitary Adenoma	hsa-mir-129	0.000122607
ACTH-Secreting Pituitary Adenoma	hsa-mir-153	0.000125217
ACTH-Secreting Pituitary Adenoma	hsa-mir-204	0.000126078
ACTH-Secreting Pituitary Adenoma	hsa-mir-135a	0.000126277
ACTH-Secreting Pituitary Adenoma	hsa-mir-26b	0.000129109
ACTH-Secreting Pituitary Adenoma	hsa-mir-516b	0.000129409
ACTH-Secreting Pituitary Adenoma	hsa-mir-339	0.000130043
ACTH-Secreting Pituitary Adenoma	hsa-mir-302a	0.000130063
ACTH-Secreting Pituitary Adenoma	hsa-mir-140	0.000131012
ACTH-Secreting Pituitary Adenoma	hsa-mir-302c	0.000131825
ACTH-Secreting Pituitary Adenoma	hsa-mir-372	0.000132244
ACTH-Secreting Pituitary Adenoma	hsa-mir-452	0.000133488
ACTH-Secreting Pituitary Adenoma	hsa-mir-342	0.000133795
ACTH-Secreting Pituitary Adenoma	hsa-mir-338	0.000135057
ACTH-Secreting Pituitary Adenoma	hsa-mir-296	0.000135432
ACTH-Secreting Pituitary Adenoma	hsa-mir-137	0.000137668
ACTH-Secreting Pituitary Adenoma	hsa-mir-302b	0.000140781
ACTH-Secreting Pituitary Adenoma	hsa-mir-10a	0.000141234
ACTH-Secreting Pituitary Adenoma	hsa-mir-215	0.000141717
ACTH-Secreting Pituitary Adenoma	hsa-mir-96	0.000142679
ACTH-Secreting Pituitary Adenoma	hsa-mir-193b	0.000142862
ACTH-Secreting Pituitary Adenoma	hsa-mir-373	0.000142987
ACTH-Secreting Pituitary Adenoma	hsa-mir-30e	0.000143397
ACTH-Secreting Pituitary Adenoma	hsa-mir-1827	0.000145314
ACTH-Secreting Pituitary Adenoma	hsa-mir-27b	0.000146084
ACTH-Secreting Pituitary Adenoma	hsa-mir-30d	0.000148876
ACTH-Secreting Pituitary Adenoma	hsa-mir-98	0.000149641
ACTH-Secreting Pituitary Adenoma	hsa-mir-92b	0.000150128
ACTH-Secreting Pituitary Adenoma	hsa-mir-133b	0.00015162
ACTH-Secreting Pituitary Adenoma	hsa-mir-30a	0.000152035
ACTH-Secreting Pituitary Adenoma	hsa-mir-130a	0.000152449
ACTH-Secreting Pituitary Adenoma	hsa-mir-99b	0.000153014
ACTH-Secreting Pituitary Adenoma	hsa-mir-30b	0.000154325
ACTH-Secreting Pituitary Adenoma	hsa-mir-135b	0.000155165
ACTH-Secreting Pituitary Adenoma	hsa-mir-18b	0.000157324
ACTH-Secreting Pituitary Adenoma	hsa-mir-124	0.000157442
ACTH-Secreting Pituitary Adenoma	hsa-mir-22	0.000157961
ACTH-Secreting Pituitary Adenoma	hsa-mir-26a	0.000158026
ACTH-Secreting Pituitary Adenoma	hsa-mir-95	0.00015851
ACTH-Secreting Pituitary Adenoma	hsa-mir-224	0.000159574
ACTH-Secreting Pituitary Adenoma	hsa-mir-335	0.000159919
ACTH-Secreting Pituitary Adenoma	hsa-mir-99a	0.000160561
ACTH-Secreting Pituitary Adenoma	hsa-mir-218	0.000162991
ACTH-Secreting Pituitary Adenoma	hsa-mir-196b	0.000163685
ACTH-Secreting Pituitary Adenoma	hsa-mir-27a	0.000163721
ACTH-Secreting Pituitary Adenoma	hsa-mir-148a	0.000163984
ACTH-Secreting Pituitary Adenoma	hsa-mir-23b	0.000165253
ACTH-Secreting Pituitary Adenoma	hsa-mir-10b	0.000165435
ACTH-Secreting Pituitary Adenoma	hsa-mir-191	0.000167148
ACTH-Secreting Pituitary Adenoma	hsa-mir-206	0.000167329
ACTH-Secreting Pituitary Adenoma	hsa-mir-20b	0.000169374
ACTH-Secreting Pituitary Adenoma	hsa-mir-497	0.000170082
ACTH-Secreting Pituitary Adenoma	hsa-mir-151	0.000170291
ACTH-Secreting Pituitary Adenoma	hsa-mir-375	0.000170401
ACTH-Secreting Pituitary Adenoma	hsa-mir-122	0.000171096
ACTH-Secreting Pituitary Adenoma	hsa-mir-424	0.000171287
ACTH-Secreting Pituitary Adenoma	hsa-mir-127	0.000172319
ACTH-Secreting Pituitary Adenoma	hsa-mir-429	0.000173121
ACTH-Secreting Pituitary Adenoma	hsa-mir-93	0.000174121
ACTH-Secreting Pituitary Adenoma	hsa-mir-196a	0.000174392
ACTH-Secreting Pituitary Adenoma	hsa-mir-30c	0.000174445
ACTH-Secreting Pituitary Adenoma	hsa-mir-194	0.000174578
ACTH-Secreting Pituitary Adenoma	hsa-mir-192	0.000176068
ACTH-Secreting Pituitary Adenoma	hsa-mir-182	0.000176315
ACTH-Secreting Pituitary Adenoma	hsa-mir-25	0.000177451
ACTH-Secreting Pituitary Adenoma	hsa-mir-941	0.000180376
ACTH-Secreting Pituitary Adenoma	hsa-mir-7	0.000181207
ACTH-Secreting Pituitary Adenoma	hsa-mir-132	0.00018165
ACTH-Secreting Pituitary Adenoma	hsa-mir-107	0.000183837
ACTH-Secreting Pituitary Adenoma	hsa-mir-199b	0.000184901
ACTH-Secreting Pituitary Adenoma	hsa-mir-451	0.000185542
ACTH-Secreting Pituitary Adenoma	hsa-mir-125a	0.000187804
ACTH-Secreting Pituitary Adenoma	hsa-mir-106a	0.000193095
ACTH-Secreting Pituitary Adenoma	hsa-mir-181a	0.000193674
ACTH-Secreting Pituitary Adenoma	hsa-mir-133a	0.000194319
ACTH-Secreting Pituitary Adenoma	hsa-mir-106b	0.000195098
ACTH-Secreting Pituitary Adenoma	hsa-mir-219	0.000195271
ACTH-Secreting Pituitary Adenoma	hsa-mir-142	0.000195557
ACTH-Secreting Pituitary Adenoma	hsa-mir-205	0.000195941
ACTH-Secreting Pituitary Adenoma	hsa-mir-183	0.000198843
ACTH-Secreting Pituitary Adenoma	hsa-mir-100	0.000201025
ACTH-Secreting Pituitary Adenoma	hsa-mir-24	0.000203929
ACTH-Secreting Pituitary Adenoma	hsa-mir-200c	0.000204193
ACTH-Secreting Pituitary Adenoma	hsa-mir-101	0.00020591
ACTH-Secreting Pituitary Adenoma	hsa-mir-146b	0.000206622
ACTH-Secreting Pituitary Adenoma	hsa-mir-34c	0.000209817
ACTH-Secreting Pituitary Adenoma	hsa-mir-181b	0.000213841
ACTH-Secreting Pituitary Adenoma	hsa-mir-31	0.000215804
ACTH-Secreting Pituitary Adenoma	hsa-mir-210	0.000218803
ACTH-Secreting Pituitary Adenoma	hsa-mir-29a	0.000220996
ACTH-Secreting Pituitary Adenoma	hsa-mir-9	0.000222122
ACTH-Secreting Pituitary Adenoma	hsa-mir-1	0.000222772
ACTH-Secreting Pituitary Adenoma	hsa-mir-214	0.000223354
ACTH-Secreting Pituitary Adenoma	hsa-mir-29b	0.000223781
ACTH-Secreting Pituitary Adenoma	hsa-mir-29c	0.000227774
ACTH-Secreting Pituitary Adenoma	hsa-mir-195	0.000229073
ACTH-Secreting Pituitary Adenoma	hsa-mir-199a	0.000229436
ACTH-Secreting Pituitary Adenoma	hsa-mir-19b	0.000232963
ACTH-Secreting Pituitary Adenoma	hsa-let-7e	0.000234793
ACTH-Secreting Pituitary Adenoma	hsa-let-7f	0.000236549
ACTH-Secreting Pituitary Adenoma	hsa-let-7g	0.000237156
ACTH-Secreting Pituitary Adenoma	hsa-let-7d	0.000240131
ACTH-Secreting Pituitary Adenoma	hsa-mir-223	0.000241767
ACTH-Secreting Pituitary Adenoma	hsa-mir-92a	0.000242161
ACTH-Secreting Pituitary Adenoma	hsa-let-7c	0.000243518
ACTH-Secreting Pituitary Adenoma	hsa-mir-19a	0.000243624
ACTH-Secreting Pituitary Adenoma	hsa-mir-200b	0.000244904
ACTH-Secreting Pituitary Adenoma	hsa-mir-222	0.000248228
ACTH-Secreting Pituitary Adenoma	hsa-mir-17	0.000249798
ACTH-Secreting Pituitary Adenoma	hsa-let-7b	0.000250089
ACTH-Secreting Pituitary Adenoma	hsa-let-7i	0.000250918
ACTH-Secreting Pituitary Adenoma	hsa-mir-18a	0.000250929
ACTH-Secreting Pituitary Adenoma	hsa-mir-126	0.000254872
ACTH-Secreting Pituitary Adenoma	hsa-mir-34a	0.000255536
ACTH-Secreting Pituitary Adenoma	hsa-mir-146a	0.000255632
ACTH-Secreting Pituitary Adenoma	hsa-mir-20a	0.000260966
ACTH-Secreting Pituitary Adenoma	hsa-mir-125b	0.000264971
ACTH-Secreting Pituitary Adenoma	hsa-mir-221	0.000265703
ACTH-Secreting Pituitary Adenoma	hsa-mir-200a	0.000266596
ACTH-Secreting Pituitary Adenoma	hsa-mir-15b	0.000280487
ACTH-Secreting Pituitary Adenoma	hsa-mir-155	0.000281946
ACTH-Secreting Pituitary Adenoma	hsa-mir-34b	0.000290052
ACTH-Secreting Pituitary Adenoma	hsa-mir-203	0.000320682
Acute Coronary Syndrome	hsa-mir-190b	2.49523e-05
Acute Coronary Syndrome	hsa-mir-371	3.13106e-05
Acute Coronary Syndrome	hsa-mir-598	3.26269e-05
Acute Coronary Syndrome	hsa-mir-505	3.3624e-05
Acute Coronary Syndrome	hsa-mir-544a	3.36351e-05
Acute Coronary Syndrome	hsa-mir-660	3.39381e-05
Acute Coronary Syndrome	hsa-mir-4306	3.48961e-05
Acute Coronary Syndrome	hsa-mir-873	3.53571e-05
Acute Coronary Syndrome	hsa-mir-539	3.53756e-05
Acute Coronary Syndrome	hsa-mir-190a	3.58042e-05
Acute Coronary Syndrome	hsa-mir-320c	3.6265e-05
Acute Coronary Syndrome	hsa-mir-320d	3.65555e-05
Acute Coronary Syndrome	hsa-mir-551a	3.68345e-05
Acute Coronary Syndrome	hsa-mir-2861	3.7003e-05
Acute Coronary Syndrome	hsa-mir-3196	3.7003e-05
Acute Coronary Syndrome	hsa-mir-361	3.73558e-05
Acute Coronary Syndrome	hsa-mir-320b	3.76535e-05
Acute Coronary Syndrome	hsa-mir-1180	3.77166e-05
Acute Coronary Syndrome	hsa-mir-1184	3.77166e-05
Acute Coronary Syndrome	hsa-mir-1247	3.77166e-05
Acute Coronary Syndrome	hsa-mir-1273a	3.77166e-05
Acute Coronary Syndrome	hsa-mir-1972	3.77166e-05
Acute Coronary Syndrome	hsa-mir-566	3.77166e-05
Acute Coronary Syndrome	hsa-mir-582	3.77166e-05
Acute Coronary Syndrome	hsa-mir-589	3.77166e-05
Acute Coronary Syndrome	hsa-mir-619	3.77166e-05
Acute Coronary Syndrome	hsa-mir-627	3.77166e-05
Acute Coronary Syndrome	hsa-mir-635	3.77166e-05
Acute Coronary Syndrome	hsa-mir-202	3.85037e-05
Acute Coronary Syndrome	hsa-mir-490	3.88482e-05
Acute Coronary Syndrome	hsa-mir-548a	3.8905e-05
Acute Coronary Syndrome	hsa-mir-519d	3.89059e-05
Acute Coronary Syndrome	hsa-mir-942	3.89228e-05
Acute Coronary Syndrome	hsa-mir-378c	3.93789e-05
Acute Coronary Syndrome	hsa-mir-1293	3.9505e-05
Acute Coronary Syndrome	hsa-mir-378h	3.96693e-05
Acute Coronary Syndrome	hsa-mir-378i	3.96693e-05
Acute Coronary Syndrome	hsa-mir-454	3.97078e-05
Acute Coronary Syndrome	hsa-mir-378b	3.98213e-05
Acute Coronary Syndrome	hsa-mir-378d	3.98213e-05
Acute Coronary Syndrome	hsa-mir-378e	3.98213e-05
Acute Coronary Syndrome	hsa-mir-378f	3.98213e-05
Acute Coronary Syndrome	hsa-mir-935	4.00319e-05
Acute Coronary Syndrome	hsa-mir-1827	4.01265e-05
Acute Coronary Syndrome	hsa-mir-4792	4.03178e-05
Acute Coronary Syndrome	hsa-mir-1302	4.03971e-05
Acute Coronary Syndrome	hsa-mir-548c	4.06855e-05
Acute Coronary Syndrome	hsa-mir-659	4.07096e-05
Acute Coronary Syndrome	hsa-mir-544b	4.07937e-05
Acute Coronary Syndrome	hsa-mir-655	4.08343e-05
Acute Coronary Syndrome	hsa-mir-487b	4.11644e-05
Acute Coronary Syndrome	hsa-mir-874	4.16159e-05
Acute Coronary Syndrome	hsa-mir-1183	4.16286e-05
Acute Coronary Syndrome	hsa-mir-1909	4.16286e-05
Acute Coronary Syndrome	hsa-mir-450a	4.20416e-05
Acute Coronary Syndrome	hsa-mir-425	4.21974e-05
Acute Coronary Syndrome	hsa-mir-628	4.2237e-05
Acute Coronary Syndrome	hsa-mir-922	4.22461e-05
Acute Coronary Syndrome	hsa-mir-506	4.23618e-05
Acute Coronary Syndrome	hsa-mir-1471	4.26752e-05
Acute Coronary Syndrome	hsa-mir-1297	4.27077e-05
Acute Coronary Syndrome	hsa-mir-485	4.2952e-05
Acute Coronary Syndrome	hsa-mir-663b	4.29701e-05
Acute Coronary Syndrome	hsa-mir-410	4.3363e-05
Acute Coronary Syndrome	hsa-mir-509	4.3477e-05
Acute Coronary Syndrome	hsa-mir-138	4.34805e-05
Acute Coronary Syndrome	hsa-mir-664	4.38469e-05
Acute Coronary Syndrome	hsa-mir-370	4.39462e-05
Acute Coronary Syndrome	hsa-mir-1245a	4.40249e-05
Acute Coronary Syndrome	hsa-mir-1245b	4.40249e-05
Acute Coronary Syndrome	hsa-mir-1323	4.40249e-05
Acute Coronary Syndrome	hsa-mir-1469	4.40249e-05
Acute Coronary Syndrome	hsa-mir-181	4.40249e-05
Acute Coronary Syndrome	hsa-mir-2355	4.40249e-05
Acute Coronary Syndrome	hsa-mir-3130	4.40249e-05
Acute Coronary Syndrome	hsa-mir-3186	4.40249e-05
Acute Coronary Syndrome	hsa-mir-4257	4.40249e-05
Acute Coronary Syndrome	hsa-mir-718	4.40249e-05
Acute Coronary Syndrome	hsa-mir-1207	4.4103e-05
Acute Coronary Syndrome	hsa-mir-545	4.4325e-05
Acute Coronary Syndrome	hsa-mir-668	4.45494e-05
Acute Coronary Syndrome	hsa-mir-1233	4.45629e-05
Acute Coronary Syndrome	hsa-mir-124a	4.45629e-05
Acute Coronary Syndrome	hsa-mir-1285	4.45629e-05
Acute Coronary Syndrome	hsa-mir-326	4.45631e-05
Acute Coronary Syndrome	hsa-mir-514a	4.47341e-05
Acute Coronary Syndrome	hsa-mir-767	4.4874e-05
Acute Coronary Syndrome	hsa-mir-708	4.49649e-05
Acute Coronary Syndrome	hsa-mir-504	4.50522e-05
Acute Coronary Syndrome	hsa-mir-652	4.51233e-05
Acute Coronary Syndrome	hsa-mir-409	4.5271e-05
Acute Coronary Syndrome	hsa-mir-590	4.53203e-05
Acute Coronary Syndrome	hsa-mir-518e	4.53267e-05
Acute Coronary Syndrome	hsa-mir-621	4.53267e-05
Acute Coronary Syndrome	hsa-mir-933	4.53267e-05
Acute Coronary Syndrome	hsa-mir-105	4.55234e-05
Acute Coronary Syndrome	hsa-mir-519c	4.55561e-05
Acute Coronary Syndrome	hsa-mir-765	4.60273e-05
Acute Coronary Syndrome	hsa-mir-374b	4.61081e-05
Acute Coronary Syndrome	hsa-mir-1271	4.63838e-05
Acute Coronary Syndrome	hsa-mir-1915	4.71581e-05
Acute Coronary Syndrome	hsa-mir-320e	4.716e-05
Acute Coronary Syndrome	hsa-mir-450b	4.716e-05
Acute Coronary Syndrome	hsa-mir-760	4.72785e-05
Acute Coronary Syndrome	hsa-mir-200	4.75993e-05
Acute Coronary Syndrome	hsa-mir-758	4.77826e-05
Acute Coronary Syndrome	hsa-mir-519e	4.77888e-05
Acute Coronary Syndrome	hsa-mir-646	4.77908e-05
Acute Coronary Syndrome	hsa-mir-1249	4.78496e-05
Acute Coronary Syndrome	hsa-mir-513a	4.80238e-05
Acute Coronary Syndrome	hsa-mir-521	4.80259e-05
Acute Coronary Syndrome	hsa-mir-519a	4.80866e-05
Acute Coronary Syndrome	hsa-mir-378g	4.81133e-05
Acute Coronary Syndrome	hsa-mir-1228	4.82146e-05
Acute Coronary Syndrome	hsa-mir-449c	4.82146e-05
Acute Coronary Syndrome	hsa-mir-518f	4.82146e-05
Acute Coronary Syndrome	hsa-mir-524	4.82146e-05
Acute Coronary Syndrome	hsa-mir-570	4.82146e-05
Acute Coronary Syndrome	hsa-mir-577	4.82146e-05
Acute Coronary Syndrome	hsa-mir-591	4.82146e-05
Acute Coronary Syndrome	hsa-mir-595	4.82146e-05
Acute Coronary Syndrome	hsa-mir-605	4.82146e-05
Acute Coronary Syndrome	hsa-mir-610	4.82146e-05
Acute Coronary Syndrome	hsa-mir-938	4.82146e-05
Acute Coronary Syndrome	hsa-mir-548d	4.82854e-05
Acute Coronary Syndrome	hsa-mir-1202	4.83122e-05
Acute Coronary Syndrome	hsa-mir-1231	4.83122e-05
Acute Coronary Syndrome	hsa-mir-1234	4.83122e-05
Acute Coronary Syndrome	hsa-mir-1301	4.83122e-05
Acute Coronary Syndrome	hsa-mir-26	4.83122e-05
Acute Coronary Syndrome	hsa-mir-500b	4.83122e-05
Acute Coronary Syndrome	hsa-mir-517c	4.83122e-05
Acute Coronary Syndrome	hsa-mir-522	4.83122e-05
Acute Coronary Syndrome	hsa-mir-527	4.83122e-05
Acute Coronary Syndrome	hsa-mir-92	4.83122e-05
Acute Coronary Syndrome	hsa-mir-455	4.83312e-05
Acute Coronary Syndrome	hsa-mir-744	4.86225e-05
Acute Coronary Syndrome	hsa-mir-216b	4.86667e-05
Acute Coronary Syndrome	hsa-mir-3151	4.86975e-05
Acute Coronary Syndrome	hsa-mir-584	4.88441e-05
Acute Coronary Syndrome	hsa-mir-1260a	4.89623e-05
Acute Coronary Syndrome	hsa-mir-1305	4.89623e-05
Acute Coronary Syndrome	hsa-mir-3163	4.89623e-05
Acute Coronary Syndrome	hsa-mir-128	4.90125e-05
Acute Coronary Syndrome	hsa-mir-513b	4.90877e-05
Acute Coronary Syndrome	hsa-mir-513c	4.90877e-05
Acute Coronary Syndrome	hsa-mir-1258	4.9103e-05
Acute Coronary Syndrome	hsa-mir-371a	4.95547e-05
Acute Coronary Syndrome	hsa-mir-593	4.98487e-05
Acute Coronary Syndrome	hsa-mir-625	5.00078e-05
Acute Coronary Syndrome	hsa-mir-1179	5.01432e-05
Acute Coronary Syndrome	hsa-mir-1273c	5.01432e-05
Acute Coronary Syndrome	hsa-mir-1275	5.01432e-05
Acute Coronary Syndrome	hsa-mir-567	5.01432e-05
Acute Coronary Syndrome	hsa-mir-511	5.01489e-05
Acute Coronary Syndrome	hsa-mir-571	5.02337e-05
Acute Coronary Syndrome	hsa-mir-532	5.04092e-05
Acute Coronary Syndrome	hsa-mir-1303	5.04303e-05
Acute Coronary Syndrome	hsa-mir-2110	5.04303e-05
Acute Coronary Syndrome	hsa-mir-603	5.04524e-05
Acute Coronary Syndrome	hsa-mir-495	5.04574e-05
Acute Coronary Syndrome	hsa-mir-374a	5.05916e-05
Acute Coronary Syndrome	hsa-mir-379	5.08389e-05
Acute Coronary Syndrome	hsa-mir-517a	5.08616e-05
Acute Coronary Syndrome	hsa-mir-189	5.08784e-05
Acute Coronary Syndrome	hsa-mir-1256	5.12275e-05
Acute Coronary Syndrome	hsa-mir-1296	5.12275e-05
Acute Coronary Syndrome	hsa-mir-616	5.12275e-05
Acute Coronary Syndrome	hsa-mir-647	5.12275e-05
Acute Coronary Syndrome	hsa-mir-630	5.13718e-05
Acute Coronary Syndrome	hsa-mir-661	5.14461e-05
Acute Coronary Syndrome	hsa-mir-671	5.17444e-05
Acute Coronary Syndrome	hsa-mir-633	5.17605e-05
Acute Coronary Syndrome	hsa-mir-1280	5.20596e-05
Acute Coronary Syndrome	hsa-mir-885	5.21141e-05
Acute Coronary Syndrome	hsa-mir-1299	5.21448e-05
Acute Coronary Syndrome	hsa-mir-489	5.22722e-05
Acute Coronary Syndrome	hsa-mir-302e	5.2316e-05
Acute Coronary Syndrome	hsa-mir-720	5.2322e-05
Acute Coronary Syndrome	hsa-mir-492	5.24597e-05
Acute Coronary Syndrome	hsa-mir-323a	5.25374e-05
Acute Coronary Syndrome	hsa-mir-1290	5.25886e-05
Acute Coronary Syndrome	hsa-mir-187	5.25954e-05
Acute Coronary Syndrome	hsa-mir-301b	5.31963e-05
Acute Coronary Syndrome	hsa-mir-493	5.34405e-05
Acute Coronary Syndrome	hsa-mir-421	5.35688e-05
Acute Coronary Syndrome	hsa-mir-345	5.40345e-05
Acute Coronary Syndrome	hsa-mir-1254	5.40689e-05
Acute Coronary Syndrome	hsa-mir-3940	5.40689e-05
Acute Coronary Syndrome	hsa-mir-1322	5.44113e-05
Acute Coronary Syndrome	hsa-mir-617	5.44113e-05
Acute Coronary Syndrome	hsa-mir-766	5.44113e-05
Acute Coronary Syndrome	hsa-mir-561	5.47605e-05
Acute Coronary Syndrome	hsa-mir-103b	5.48264e-05
Acute Coronary Syndrome	hsa-mir-329	5.53157e-05
Acute Coronary Syndrome	hsa-mir-151b	5.54464e-05
Acute Coronary Syndrome	hsa-mir-1286	5.56022e-05
Acute Coronary Syndrome	hsa-mir-642b	5.57013e-05
Acute Coronary Syndrome	hsa-mir-365a	5.57647e-05
Acute Coronary Syndrome	hsa-mir-376a	5.58749e-05
Acute Coronary Syndrome	hsa-mir-147b	5.59101e-05
Acute Coronary Syndrome	hsa-mir-193a	5.60408e-05
Acute Coronary Syndrome	hsa-mir-483	5.62271e-05
Acute Coronary Syndrome	hsa-mir-499b	5.62605e-05
Acute Coronary Syndrome	hsa-mir-502	5.6292e-05
Acute Coronary Syndrome	hsa-mir-550a	5.63196e-05
Acute Coronary Syndrome	hsa-mir-216a	5.65517e-05
Acute Coronary Syndrome	hsa-mir-1287	5.68365e-05
Acute Coronary Syndrome	hsa-mir-641	5.68365e-05
Acute Coronary Syndrome	hsa-mir-346	5.69938e-05
Acute Coronary Syndrome	hsa-mir-572	5.72235e-05
Acute Coronary Syndrome	hsa-mir-154	5.742e-05
Acute Coronary Syndrome	hsa-mir-448	5.76241e-05
Acute Coronary Syndrome	hsa-mir-632	5.7657e-05
Acute Coronary Syndrome	hsa-mir-451b	5.78057e-05
Acute Coronary Syndrome	hsa-mir-1224	5.78466e-05
Acute Coronary Syndrome	hsa-mir-185	5.80292e-05
Acute Coronary Syndrome	hsa-mir-302f	5.85659e-05
Acute Coronary Syndrome	hsa-mir-383	5.88186e-05
Acute Coronary Syndrome	hsa-mir-642a	5.88774e-05
Acute Coronary Syndrome	hsa-mir-320a	5.88995e-05
Acute Coronary Syndrome	hsa-mir-663a	5.92852e-05
Acute Coronary Syndrome	hsa-mir-592	5.93557e-05
Acute Coronary Syndrome	hsa-mir-1227	5.94786e-05
Acute Coronary Syndrome	hsa-mir-1229	5.94786e-05
Acute Coronary Syndrome	hsa-mir-944	5.94786e-05
Acute Coronary Syndrome	hsa-mir-650	5.94915e-05
Acute Coronary Syndrome	hsa-mir-217	5.95666e-05
Acute Coronary Syndrome	hsa-mir-615	5.97869e-05
Acute Coronary Syndrome	hsa-mir-498	5.98117e-05
Acute Coronary Syndrome	hsa-mir-574	5.99385e-05
Acute Coronary Syndrome	hsa-mir-323b	5.99544e-05
Acute Coronary Syndrome	hsa-mir-542	5.99619e-05
Acute Coronary Syndrome	hsa-mir-181c	6.00468e-05
Acute Coronary Syndrome	hsa-mir-548b	6.01142e-05
Acute Coronary Syndrome	hsa-mir-640	6.04956e-05
Acute Coronary Syndrome	hsa-mir-378a	6.05172e-05
Acute Coronary Syndrome	hsa-mir-449b	6.07098e-05
Acute Coronary Syndrome	hsa-mir-488	6.07273e-05
Acute Coronary Syndrome	hsa-mir-33a	6.099e-05
Acute Coronary Syndrome	hsa-mir-636	6.12252e-05
Acute Coronary Syndrome	hsa-mir-501	6.12312e-05
Acute Coronary Syndrome	hsa-mir-365b	6.13357e-05
Acute Coronary Syndrome	hsa-mir-451a	6.1426e-05
Acute Coronary Syndrome	hsa-mir-552	6.1453e-05
Acute Coronary Syndrome	hsa-mir-151a	6.16615e-05
Acute Coronary Syndrome	hsa-mir-103a	6.17772e-05
Acute Coronary Syndrome	hsa-mir-518a	6.2893e-05
Acute Coronary Syndrome	hsa-mir-181d	6.32317e-05
Acute Coronary Syndrome	hsa-mir-1266	6.3255e-05
Acute Coronary Syndrome	hsa-mir-147a	6.32711e-05
Acute Coronary Syndrome	hsa-mir-324	6.33595e-05
Acute Coronary Syndrome	hsa-mir-510	6.35664e-05
Acute Coronary Syndrome	hsa-mir-431	6.36281e-05
Acute Coronary Syndrome	hsa-mir-508	6.38891e-05
Acute Coronary Syndrome	hsa-mir-33b	6.44294e-05
Acute Coronary Syndrome	hsa-mir-596	6.54534e-05
Acute Coronary Syndrome	hsa-mir-520a	6.56647e-05
Acute Coronary Syndrome	hsa-mir-557	6.63046e-05
Acute Coronary Syndrome	hsa-mir-520e	6.64814e-05
Acute Coronary Syndrome	hsa-mir-711	6.70072e-05
Acute Coronary Syndrome	hsa-mir-330	6.74059e-05
Acute Coronary Syndrome	hsa-mir-1181	6.75714e-05
Acute Coronary Syndrome	hsa-mir-612	6.78767e-05
Acute Coronary Syndrome	hsa-mir-657	6.78767e-05
Acute Coronary Syndrome	hsa-mir-376c	6.79036e-05
Acute Coronary Syndrome	hsa-mir-369	6.82534e-05
Acute Coronary Syndrome	hsa-mir-564	6.82534e-05
Acute Coronary Syndrome	hsa-mir-449a	6.86192e-05
Acute Coronary Syndrome	hsa-mir-520d	6.86697e-05
Acute Coronary Syndrome	hsa-mir-362	6.92915e-05
Acute Coronary Syndrome	hsa-mir-601	6.94826e-05
Acute Coronary Syndrome	hsa-mir-608	6.94911e-05
Acute Coronary Syndrome	hsa-mir-575	6.95819e-05
Acute Coronary Syndrome	hsa-mir-331	6.9812e-05
Acute Coronary Syndrome	hsa-mir-520c	6.98664e-05
Acute Coronary Syndrome	hsa-mir-500a	7.02469e-05
Acute Coronary Syndrome	hsa-mir-411	7.14268e-05
Acute Coronary Syndrome	hsa-mir-422a	7.1652e-05
Acute Coronary Syndrome	hsa-mir-599	7.18558e-05
Acute Coronary Syndrome	hsa-mir-134	7.19753e-05
Acute Coronary Syndrome	hsa-mir-600	7.30955e-05
Acute Coronary Syndrome	hsa-mir-611	7.30955e-05
Acute Coronary Syndrome	hsa-mir-654	7.30955e-05
Acute Coronary Syndrome	hsa-mir-662	7.30955e-05
Acute Coronary Syndrome	hsa-mir-769	7.30955e-05
Acute Coronary Syndrome	hsa-mir-622	7.33063e-05
Acute Coronary Syndrome	hsa-mir-211	7.45433e-05
Acute Coronary Syndrome	hsa-mir-520b	7.4831e-05
Acute Coronary Syndrome	hsa-mir-188	7.48492e-05
Acute Coronary Syndrome	hsa-mir-363	7.48658e-05
Acute Coronary Syndrome	hsa-mir-602	7.53019e-05
Acute Coronary Syndrome	hsa-mir-518b	7.54895e-05
Acute Coronary Syndrome	hsa-mir-153	7.54989e-05
Acute Coronary Syndrome	hsa-mir-3148	7.5661e-05
Acute Coronary Syndrome	hsa-mir-569	7.5661e-05
Acute Coronary Syndrome	hsa-mir-144	7.58419e-05
Acute Coronary Syndrome	hsa-mir-136	7.5921e-05
Acute Coronary Syndrome	hsa-mir-376b	7.686e-05
Acute Coronary Syndrome	hsa-mir-337	7.69551e-05
Acute Coronary Syndrome	hsa-mir-3179	7.70368e-05
Acute Coronary Syndrome	hsa-mir-550b	7.70368e-05
Acute Coronary Syndrome	hsa-mir-196b	7.7454e-05
Acute Coronary Syndrome	hsa-mir-614	7.7654e-05
Acute Coronary Syndrome	hsa-mir-648	7.7654e-05
Acute Coronary Syndrome	hsa-mir-381	7.94504e-05
Acute Coronary Syndrome	hsa-mir-583	7.95551e-05
Acute Coronary Syndrome	hsa-mir-137	7.95851e-05
Acute Coronary Syndrome	hsa-mir-184	7.98447e-05
Acute Coronary Syndrome	hsa-mir-377	8.01997e-05
Acute Coronary Syndrome	hsa-mir-302d	8.02355e-05
Acute Coronary Syndrome	hsa-mir-300	8.02995e-05
Acute Coronary Syndrome	hsa-mir-503	8.03985e-05
Acute Coronary Syndrome	hsa-mir-140	8.10334e-05
Acute Coronary Syndrome	hsa-mir-299	8.15382e-05
Acute Coronary Syndrome	hsa-mir-151	8.21024e-05
Acute Coronary Syndrome	hsa-mir-26b	8.24323e-05
Acute Coronary Syndrome	hsa-mir-92b	8.27118e-05
Acute Coronary Syndrome	hsa-mir-433	8.28182e-05
Acute Coronary Syndrome	hsa-mir-658	8.28474e-05
Acute Coronary Syndrome	hsa-mir-301a	8.36585e-05
Acute Coronary Syndrome	hsa-mir-149	8.45084e-05
Acute Coronary Syndrome	hsa-mir-340	8.49574e-05
Acute Coronary Syndrome	hsa-mir-515	8.49618e-05
Acute Coronary Syndrome	hsa-mir-152	8.52196e-05
Acute Coronary Syndrome	hsa-mir-32	8.52563e-05
Acute Coronary Syndrome	hsa-mir-328	8.53206e-05
Acute Coronary Syndrome	hsa-mir-148b	8.53952e-05
Acute Coronary Syndrome	hsa-mir-663	8.55973e-05
Acute Coronary Syndrome	hsa-mir-526a	8.5836e-05
Acute Coronary Syndrome	hsa-mir-491	8.63235e-05
Acute Coronary Syndrome	hsa-mir-516b	8.75256e-05
Acute Coronary Syndrome	hsa-mir-139	8.77561e-05
Acute Coronary Syndrome	hsa-mir-197	8.79706e-05
Acute Coronary Syndrome	hsa-mir-99b	8.82007e-05
Acute Coronary Syndrome	hsa-mir-638	8.83204e-05
Acute Coronary Syndrome	hsa-mir-519b	8.83405e-05
Acute Coronary Syndrome	hsa-mir-135b	8.86006e-05
Acute Coronary Syndrome	hsa-mir-135a	8.86154e-05
Acute Coronary Syndrome	hsa-mir-518c	8.93852e-05
Acute Coronary Syndrome	hsa-mir-487a	8.94515e-05
Acute Coronary Syndrome	hsa-mir-520f	8.99523e-05
Acute Coronary Syndrome	hsa-mir-520g	8.99523e-05
Acute Coronary Syndrome	hsa-mir-451	9.00416e-05
Acute Coronary Syndrome	hsa-mir-382	9.01261e-05
Acute Coronary Syndrome	hsa-mir-512	9.03771e-05
Acute Coronary Syndrome	hsa-mir-124	9.062e-05
Acute Coronary Syndrome	hsa-mir-10a	9.06334e-05
Acute Coronary Syndrome	hsa-mir-520h	9.08547e-05
Acute Coronary Syndrome	hsa-mir-27b	9.11532e-05
Acute Coronary Syndrome	hsa-mir-516a	9.13569e-05
Acute Coronary Syndrome	hsa-mir-129	9.14816e-05
Acute Coronary Syndrome	hsa-mir-339	9.1959e-05
Acute Coronary Syndrome	hsa-mir-384	9.2279e-05
Acute Coronary Syndrome	hsa-mir-367	9.24733e-05
Acute Coronary Syndrome	hsa-mir-215	9.26776e-05
Acute Coronary Syndrome	hsa-mir-224	9.30487e-05
Acute Coronary Syndrome	hsa-mir-372	9.34341e-05
Acute Coronary Syndrome	hsa-mir-484	9.38119e-05
Acute Coronary Syndrome	hsa-mir-186	9.4394e-05
Acute Coronary Syndrome	hsa-mir-193b	9.463e-05
Acute Coronary Syndrome	hsa-mir-675	9.4959e-05
Acute Coronary Syndrome	hsa-mir-191	9.55441e-05
Acute Coronary Syndrome	hsa-mir-373	9.57082e-05
Acute Coronary Syndrome	hsa-mir-99a	9.59147e-05
Acute Coronary Syndrome	hsa-mir-375	9.74986e-05
Acute Coronary Syndrome	hsa-mir-1246	9.76393e-05
Acute Coronary Syndrome	hsa-mir-526b	9.82854e-05
Acute Coronary Syndrome	hsa-mir-525	9.84505e-05
Acute Coronary Syndrome	hsa-mir-507	9.86579e-05
Acute Coronary Syndrome	hsa-mir-95	9.8683e-05
Acute Coronary Syndrome	hsa-mir-212	9.87165e-05
Acute Coronary Syndrome	hsa-mir-338	9.901e-05
Acute Coronary Syndrome	hsa-mir-20b	9.93984e-05
Acute Coronary Syndrome	hsa-mir-499a	9.96195e-05
Acute Coronary Syndrome	hsa-mir-130b	0.000100945
Acute Coronary Syndrome	hsa-mir-302c	0.000101291
Acute Coronary Syndrome	hsa-mir-18b	0.000101437
Acute Coronary Syndrome	hsa-mir-96	0.000103794
Acute Coronary Syndrome	hsa-mir-199b	0.000104108
Acute Coronary Syndrome	hsa-mir-497	0.000104657
Acute Coronary Syndrome	hsa-mir-1236	0.000105421
Acute Coronary Syndrome	hsa-mir-297	0.000105452
Acute Coronary Syndrome	hsa-mir-432	0.000105687
Acute Coronary Syndrome	hsa-mir-486	0.00010579
Acute Coronary Syndrome	hsa-mir-629	0.00010672
Acute Coronary Syndrome	hsa-mir-101	0.000107138
Acute Coronary Syndrome	hsa-mir-98	0.000107836
Acute Coronary Syndrome	hsa-mir-302a	0.000108345
Acute Coronary Syndrome	hsa-mir-194	0.000108729
Acute Coronary Syndrome	hsa-mir-7	0.000109157
Acute Coronary Syndrome	hsa-mir-30e	0.000109214
Acute Coronary Syndrome	hsa-mir-127	0.000109703
Acute Coronary Syndrome	hsa-mir-198	0.000109898
Acute Coronary Syndrome	hsa-mir-302b	0.000110312
Acute Coronary Syndrome	hsa-mir-624	0.000111214
Acute Coronary Syndrome	hsa-mir-424	0.000111694
Acute Coronary Syndrome	hsa-mir-335	0.000111911
Acute Coronary Syndrome	hsa-mir-204	0.000112446
Acute Coronary Syndrome	hsa-mir-28	0.000112449
Acute Coronary Syndrome	hsa-mir-325	0.000112668
Acute Coronary Syndrome	hsa-mir-192	0.000112778
Acute Coronary Syndrome	hsa-mir-30d	0.000112804
Acute Coronary Syndrome	hsa-mir-941	0.000113964
Acute Coronary Syndrome	hsa-mir-25	0.00011459
Acute Coronary Syndrome	hsa-mir-93	0.000115693
Acute Coronary Syndrome	hsa-mir-122	0.000116869
Acute Coronary Syndrome	hsa-mir-10b	0.000117185
Acute Coronary Syndrome	hsa-mir-183	0.000117357
Acute Coronary Syndrome	hsa-mir-106a	0.000118262
Acute Coronary Syndrome	hsa-mir-494	0.000118427
Acute Coronary Syndrome	hsa-mir-130a	0.000121475
Acute Coronary Syndrome	hsa-mir-27a	0.000121936
Acute Coronary Syndrome	hsa-mir-342	0.000122083
Acute Coronary Syndrome	hsa-mir-452	0.000122122
Acute Coronary Syndrome	hsa-mir-15b	0.000122977
Acute Coronary Syndrome	hsa-mir-141	0.00012371
Acute Coronary Syndrome	hsa-mir-296	0.000125004
Acute Coronary Syndrome	hsa-mir-107	0.000125285
Acute Coronary Syndrome	hsa-mir-429	0.000125503
Acute Coronary Syndrome	hsa-mir-34c	0.000126086
Acute Coronary Syndrome	hsa-mir-23a	0.000126312
Acute Coronary Syndrome	hsa-mir-100	0.000126342
Acute Coronary Syndrome	hsa-mir-298	0.000126637
Acute Coronary Syndrome	hsa-mir-23b	0.000126812
Acute Coronary Syndrome	hsa-let-7g	0.000127078
Acute Coronary Syndrome	hsa-mir-22	0.000127566
Acute Coronary Syndrome	hsa-mir-30c	0.000128228
Acute Coronary Syndrome	hsa-mir-31	0.000128457
Acute Coronary Syndrome	hsa-mir-26a	0.000129001
Acute Coronary Syndrome	hsa-mir-218	0.000129027
Acute Coronary Syndrome	hsa-mir-523	0.000129315
Acute Coronary Syndrome	hsa-mir-148a	0.000135134
Acute Coronary Syndrome	hsa-mir-205	0.000135555
Acute Coronary Syndrome	hsa-mir-132	0.000138182
Acute Coronary Syndrome	hsa-let-7i	0.000138527
Acute Coronary Syndrome	hsa-mir-181b	0.000139642
Acute Coronary Syndrome	hsa-mir-9	0.000139701
Acute Coronary Syndrome	hsa-mir-125a	0.000140468
Acute Coronary Syndrome	hsa-mir-423	0.000142047
Acute Coronary Syndrome	hsa-mir-92a	0.000143385
Acute Coronary Syndrome	hsa-mir-200a	0.000143883
Acute Coronary Syndrome	hsa-let-7f	0.000143907
Acute Coronary Syndrome	hsa-mir-182	0.000144427
Acute Coronary Syndrome	hsa-mir-219	0.000146091
Acute Coronary Syndrome	hsa-mir-208a	0.000147708
Acute Coronary Syndrome	hsa-let-7d	0.000148204
Acute Coronary Syndrome	hsa-mir-200c	0.000148591
Acute Coronary Syndrome	hsa-mir-181a	0.000149418
Acute Coronary Syndrome	hsa-mir-29c	0.000151788
Acute Coronary Syndrome	hsa-let-7c	0.000152224
Acute Coronary Syndrome	hsa-mir-30b	0.000152639
Acute Coronary Syndrome	hsa-mir-143	0.000152982
Acute Coronary Syndrome	hsa-mir-30a	0.000153545
Acute Coronary Syndrome	hsa-mir-106b	0.000154121
Acute Coronary Syndrome	hsa-let-7e	0.000155305
Acute Coronary Syndrome	hsa-mir-200b	0.000155398
Acute Coronary Syndrome	hsa-mir-214	0.00015566
Acute Coronary Syndrome	hsa-mir-19a	0.00015606
Acute Coronary Syndrome	hsa-mir-34a	0.000156204
Acute Coronary Syndrome	hsa-mir-196a	0.000156902
Acute Coronary Syndrome	hsa-mir-24	0.000157203
Acute Coronary Syndrome	hsa-mir-18a	0.000157816
Acute Coronary Syndrome	hsa-mir-637	0.000161742
Acute Coronary Syndrome	hsa-let-7a	0.000162069
Acute Coronary Syndrome	hsa-mir-29b	0.000162263
Acute Coronary Syndrome	hsa-let-7b	0.000163096
Acute Coronary Syndrome	hsa-mir-15a	0.000163243
Acute Coronary Syndrome	hsa-mir-210	0.000163532
Acute Coronary Syndrome	hsa-mir-195	0.000163631
Acute Coronary Syndrome	hsa-mir-19b	0.000165401
Acute Coronary Syndrome	hsa-mir-145	0.000166381
Acute Coronary Syndrome	hsa-mir-222	0.000169494
Acute Coronary Syndrome	hsa-mir-125b	0.000169637
Acute Coronary Syndrome	hsa-mir-16	0.000170663
Acute Coronary Syndrome	hsa-mir-142	0.000170883
Acute Coronary Syndrome	hsa-mir-199a	0.000171258
Acute Coronary Syndrome	hsa-mir-20a	0.000173909
Acute Coronary Syndrome	hsa-mir-29a	0.000174079
Acute Coronary Syndrome	hsa-mir-17	0.000174961
Acute Coronary Syndrome	hsa-mir-126	0.000177947
Acute Coronary Syndrome	hsa-mir-146b	0.000180734
Acute Coronary Syndrome	hsa-mir-223	0.000181074
Acute Coronary Syndrome	hsa-mir-221	0.000181423
Acute Coronary Syndrome	hsa-mir-150	0.000187128
Acute Coronary Syndrome	hsa-mir-21	0.000208882
Acute Coronary Syndrome	hsa-mir-34b	0.000210335
Acute Coronary Syndrome	hsa-mir-203	0.000211063
Acute Coronary Syndrome	hsa-mir-206	0.000216102
Acute Lung Injury	hsa-mir-600	1.71351e-05
Acute Lung Injury	hsa-mir-611	1.71351e-05
Acute Lung Injury	hsa-mir-654	1.71351e-05
Acute Lung Injury	hsa-mir-662	1.71351e-05
Acute Lung Injury	hsa-mir-769	1.71351e-05
Acute Lung Injury	hsa-mir-633	1.84687e-05
Acute Lung Injury	hsa-mir-1180	1.84971e-05
Acute Lung Injury	hsa-mir-1184	1.84971e-05
Acute Lung Injury	hsa-mir-1247	1.84971e-05
Acute Lung Injury	hsa-mir-1273a	1.84971e-05
Acute Lung Injury	hsa-mir-1972	1.84971e-05
Acute Lung Injury	hsa-mir-566	1.84971e-05
Acute Lung Injury	hsa-mir-582	1.84971e-05
Acute Lung Injury	hsa-mir-589	1.84971e-05
Acute Lung Injury	hsa-mir-619	1.84971e-05
Acute Lung Injury	hsa-mir-627	1.84971e-05
Acute Lung Injury	hsa-mir-635	1.84971e-05
Acute Lung Injury	hsa-mir-935	1.89203e-05
Acute Lung Injury	hsa-mir-624	1.92519e-05
Acute Lung Injury	hsa-mir-557	1.95357e-05
Acute Lung Injury	hsa-mir-596	1.99023e-05
Acute Lung Injury	hsa-mir-583	2.01576e-05
Acute Lung Injury	hsa-mir-548c	2.01949e-05
Acute Lung Injury	hsa-mir-1266	2.02346e-05
Acute Lung Injury	hsa-mir-1227	2.06794e-05
Acute Lung Injury	hsa-mir-1229	2.06794e-05
Acute Lung Injury	hsa-mir-944	2.06794e-05
Acute Lung Injury	hsa-mir-548a	2.0863e-05
Acute Lung Injury	hsa-mir-1302	2.12982e-05
Acute Lung Injury	hsa-mir-942	2.24168e-05
Acute Lung Injury	hsa-mir-598	2.27583e-05
Acute Lung Injury	hsa-mir-1236	2.31709e-05
Acute Lung Injury	hsa-mir-637	2.32502e-05
Acute Lung Injury	hsa-mir-628	2.39198e-05
Acute Lung Injury	hsa-mir-2861	2.40019e-05
Acute Lung Injury	hsa-mir-3196	2.40019e-05
Acute Lung Injury	hsa-mir-602	2.42505e-05
Acute Lung Injury	hsa-mir-1207	2.44214e-05
Acute Lung Injury	hsa-mir-324	2.47422e-05
[truncated: 182,156 more rows]
