# Supplementary material for: Prediction of potential disease-associated microRNAs by composite network based inference
Source: Sci Rep. 2018 Oct 25;8:15813. doi: 10.1038/s41598-018-34180-6 (PMC6202421; doi:10.1038/s41598-018-34180-6)
Supplement: Supplementary file 4 — Supplementary Table 3 [file 41598_2018_34180_MOESM4_ESM.xlsx]

## Sheet: Sheet1
Breast Neoplasms	hsa-mir-1299	0.000744502
Breast Neoplasms	hsa-mir-935	0.000717634
Breast Neoplasms	hsa-mir-624	0.000712178	dbDEMC
Breast Neoplasms	hsa-mir-511	0.000703568
Breast Neoplasms	hsa-mir-633	0.000694613
Breast Neoplasms	hsa-mir-660	0.000692705	dbDEMC
Breast Neoplasms	hsa-mir-600	0.00068398	dbDEMC
Breast Neoplasms	hsa-mir-611	0.00068398
Breast Neoplasms	hsa-mir-654	0.00068398	dbDEMC
Breast Neoplasms	hsa-mir-662	0.00068398	dbDEMC
Breast Neoplasms	hsa-mir-769	0.00068398
Breast Neoplasms	hsa-mir-518c	0.000682333	dbDEMC
Breast Neoplasms	hsa-mir-532	0.000681027	dbDEMC
Breast Neoplasms	hsa-mir-521	0.000669795	dbDEMC
Breast Neoplasms	hsa-mir-575	0.00066961	dbDEMC
Breast Neoplasms	hsa-mir-371	0.000664634	dbDEMC
Breast Neoplasms	hsa-mir-217	0.000658324	dbDEMC
Breast Neoplasms	hsa-mir-658	0.000656261	dbDEMC
Breast Neoplasms	hsa-mir-192	0.000654533	dbDEMC
Breast Neoplasms	hsa-mir-601	0.000654323	dbDEMC
Breast Neoplasms	hsa-mir-612	0.000651467	dbDEMC
Breast Neoplasms	hsa-mir-657	0.000651467	dbDEMC
Breast Neoplasms	hsa-mir-512	0.000651388
Breast Neoplasms	hsa-mir-337	0.000650981	dbDEMC
Breast Neoplasms	hsa-mir-188	0.000646693	dbDEMC
Breast Neoplasms	hsa-mir-331	0.000643008	dbDEMC
Breast Neoplasms	hsa-mir-642a	0.000640578
Breast Neoplasms	hsa-mir-1260a	0.000640108
Breast Neoplasms	hsa-mir-1305	0.000640108
Breast Neoplasms	hsa-mir-3163	0.000640108
Breast Neoplasms	hsa-mir-325	0.000639662	dbDEMC
Breast Neoplasms	hsa-mir-557	0.00063899	dbDEMC
Breast Neoplasms	hsa-mir-518b	0.000638728
Breast Neoplasms	hsa-mir-498	0.000638653	dbDEMC
Breast Neoplasms	hsa-mir-548d	0.000638307
Breast Neoplasms	hsa-mir-518e	0.000638153	dbDEMC
Breast Neoplasms	hsa-mir-621	0.000638153	dbDEMC
Breast Neoplasms	hsa-mir-933	0.000638153
Breast Neoplasms	hsa-mir-196b	0.000637206	dbDEMC
Breast Neoplasms	hsa-mir-501	0.000637104	dbDEMC
Breast Neoplasms	hsa-mir-561	0.000635674
Breast Neoplasms	hsa-mir-596	0.000635525
Breast Neoplasms	hsa-mir-548a	0.000634757
Breast Neoplasms	hsa-mir-507	0.000634403
Breast Neoplasms	hsa-mir-652	0.000633645	dbDEMC
Breast Neoplasms	hsa-mir-583	0.000632249	dbDEMC
Breast Neoplasms	hsa-mir-622	0.000631569	dbDEMC
Breast Neoplasms	hsa-mir-520f	0.000629624	dbDEMC
Breast Neoplasms	hsa-mir-520g	0.000629624
Breast Neoplasms	hsa-mir-455	0.000629154	dbDEMC
