# Supplementary material for: Prediction of potential disease-associated microRNAs by composite network based inference
Source: Sci Rep. 2018 Oct 25;8:15813. doi: 10.1038/s41598-018-34180-6 (PMC6202421; doi:10.1038/s41598-018-34180-6)
Supplement: Supplementary file 5 — Supplementary Table 4 [file 41598_2018_34180_MOESM5_ESM.xlsx]

## Sheet: Sheet1
Breast Neoplasms	hsa-mir-126	0.00248892	dbDEMC and miR2Disease and HMDD
Breast Neoplasms	hsa-mir-191	0.000429743	dbDEMC and miR2Disease and HMDD
Breast Neoplasms	hsa-mir-215	0.000394346	dbDEMC and HMDD
Breast Neoplasms	hsa-mir-192	0.000385692	dbDEMC
Breast Neoplasms	hsa-mir-196a	0.0003621	dbDEMC and miR2Disease and HMDD
Breast Neoplasms	hsa-mir-196b	0.000352593	dbDEMC
Breast Neoplasms	hsa-mir-217	0.00034115	dbDEMC
Breast Neoplasms	hsa-mir-488	0.00033418	HMDD
Breast Neoplasms	hsa-mir-190b	0.000322873
Breast Neoplasms	hsa-mir-433	0.000319338	dbDEMC
Breast Neoplasms	hsa-mir-10b	0.000317277	dbDEMC and miR2Disease and HMDD
Breast Neoplasms	hsa-mir-873	0.000315646
Breast Neoplasms	hsa-mir-346	0.000311723	dbDEMC
Breast Neoplasms	hsa-mir-455	0.000309646	dbDEMC
Breast Neoplasms	hsa-mir-190a	0.000307616
Breast Neoplasms	hsa-mir-194	0.000307445	dbDEMC and HMDD
Breast Neoplasms	hsa-mir-10a	0.000306012	dbDEMC and HMDD
Breast Neoplasms	hsa-mir-146a	0.000303896	dbDEMC and miR2Disease and HMDD
Breast Neoplasms	hsa-mir-146b	0.000298234	dbDEMC and miR2Disease and HMDD
Breast Neoplasms	hsa-mir-135b	0.000293814	dbDEMC and HMDD
Breast Neoplasms	hsa-mir-499a	0.000289049	HMDD
Breast Neoplasms	hsa-mir-135a	0.000284588	dbDEMC and HMDD
Breast Neoplasms	hsa-mir-486	0.000282914	dbDEMC and HMDD
Breast Neoplasms	hsa-mir-140	0.000279617	dbDEMC and HMDD
Breast Neoplasms	hsa-mir-615	0.000275697	dbDEMC
Breast Neoplasms	hsa-mir-544a	0.000269275
Breast Neoplasms	hsa-mir-96	0.000267957	dbDEMC and miR2Disease and HMDD
Breast Neoplasms	hsa-mir-1271	0.00026471
Breast Neoplasms	hsa-mir-122	0.000262024	dbDEMC and HMDD
Breast Neoplasms	hsa-mir-221	0.000260769	dbDEMC and miR2Disease and HMDD
Breast Neoplasms	hsa-mir-101	0.000259386	dbDEMC and miR2Disease and HMDD
Breast Neoplasms	hsa-mir-137	0.000259002	dbDEMC and HMDD
Breast Neoplasms	hsa-mir-1297	0.000257298
Breast Neoplasms	hsa-mir-222	0.000256618	dbDEMC and miR2Disease and HMDD
Breast Neoplasms	hsa-mir-339	0.000253848	dbDEMC and HMDD
Breast Neoplasms	hsa-mir-18b	0.000252932	dbDEMC and HMDD
Breast Neoplasms	hsa-mir-379	0.000250526	dbDEMC
Breast Neoplasms	hsa-mir-758	0.000249969	dbDEMC
Breast Neoplasms	hsa-mir-361	0.000249659	dbDEMC
Breast Neoplasms	hsa-mir-494	0.00024792
Breast Neoplasms	hsa-mir-599	0.000244691
Breast Neoplasms	hsa-mir-491	0.000241052	dbDEMC
Breast Neoplasms	hsa-mir-18a	0.000240658	dbDEMC and miR2Disease and HMDD
Breast Neoplasms	hsa-mir-365a	0.000238621	HMDD
Breast Neoplasms	hsa-mir-301b	0.000235209	HMDD
Breast Neoplasms	hsa-mir-152	0.000232974	dbDEMC and miR2Disease and HMDD
Breast Neoplasms	hsa-mir-124	0.000229876	dbDEMC and HMDD
Breast Neoplasms	hsa-mir-216b	0.000227908
Breast Neoplasms	hsa-mir-338	0.000226108	dbDEMC and HMDD
Breast Neoplasms	hsa-mir-197	0.000223475	dbDEMC and HMDD
