# Supplementary material for: Prediction of potential disease-associated microRNAs by composite network based inference
Source: Sci Rep. 2018 Oct 25;8:15813. doi: 10.1038/s41598-018-34180-6 (PMC6202421; doi:10.1038/s41598-018-34180-6)
Supplement: Supplementary file 6 — Supplementary Table 5 [file 41598_2018_34180_MOESM6_ESM.xlsx]

## Sheet: Sheet1
Lung Neoplasms	hsa-mir-194	0.000545704
Lung Neoplasms	hsa-mir-935	0.000543996
Lung Neoplasms	hsa-mir-217	0.000525471
Lung Neoplasms	hsa-mir-633	0.000453886
Lung Neoplasms	hsa-mir-491	0.000453797
Lung Neoplasms	hsa-mir-383	0.000438246	dbDEMC
Lung Neoplasms	hsa-mir-152	0.000432185	dbDEMC
Lung Neoplasms	hsa-mir-301b	0.000429947
Lung Neoplasms	hsa-mir-106b	0.000428709	dbDEMC
Lung Neoplasms	hsa-mir-1254	0.00042848
Lung Neoplasms	hsa-mir-3940	0.00042848
Lung Neoplasms	hsa-mir-339	0.000427062	dbdemc and miR2Disease
Lung Neoplasms	hsa-mir-20b	0.000426956	dbDEMC
Lung Neoplasms	hsa-mir-361	0.000422119	dbDEMC
Lung Neoplasms	hsa-mir-130a	0.000421006	dbdemc and miR2Disease
Lung Neoplasms	hsa-mir-376b	0.000413807
Lung Neoplasms	hsa-mir-92b	0.000397372
Lung Neoplasms	hsa-mir-130b	0.000396151	dbDEMC
Lung Neoplasms	hsa-mir-346	0.00039475	dbDEMC
Lung Neoplasms	hsa-mir-141	0.000391937	dbdemc and miR2Disease
Lung Neoplasms	hsa-mir-196b	0.000385285	dbDEMC
Lung Neoplasms	hsa-mir-429	0.000385151	dbdemc and miR2Disease
Lung Neoplasms	hsa-mir-193b	0.000379397	dbDEMC
Lung Neoplasms	hsa-mir-148b	0.000377021	dbDEMC
Lung Neoplasms	hsa-mir-204	0.000376964	miR2Disease
Lung Neoplasms	hsa-mir-422a	0.000373746	dbDEMC
Lung Neoplasms	hsa-mir-367	0.000372765
Lung Neoplasms	hsa-mir-455	0.00037202
Lung Neoplasms	hsa-mir-1258	0.000372002
Lung Neoplasms	hsa-mir-1260a	0.000365072
Lung Neoplasms	hsa-mir-1305	0.000365072
Lung Neoplasms	hsa-mir-3163	0.000365072
Lung Neoplasms	hsa-mir-503	0.000362336	dbDEMC
Lung Neoplasms	hsa-mir-378a	0.000359943
Lung Neoplasms	hsa-mir-4306	0.000357087
Lung Neoplasms	hsa-mir-873	0.000350953
Lung Neoplasms	hsa-mir-1271	0.000347413
Lung Neoplasms	hsa-mir-425	0.000345968	dbdemc and miR2Disease
Lung Neoplasms	hsa-mir-328	0.000340474	dbDEMC
Lung Neoplasms	hsa-mir-200	0.00034035
Lung Neoplasms	hsa-mir-370	0.000339704
Lung Neoplasms	hsa-mir-149	0.000338529	dbDEMC
Lung Neoplasms	hsa-mir-632	0.000337961
Lung Neoplasms	hsa-mir-211	0.000336732
Lung Neoplasms	hsa-mir-1179	0.000336396
Lung Neoplasms	hsa-mir-1273c	0.000336396
Lung Neoplasms	hsa-mir-1275	0.000336396
Lung Neoplasms	hsa-mir-567	0.000336396
Lung Neoplasms	hsa-mir-548d	0.000335663
Lung Neoplasms	hsa-mir-374a	0.000334403
