# Supplementary material for: Prediction of potential disease-associated microRNAs by composite network based inference
Source: Sci Rep. 2018 Oct 25;8:15813. doi: 10.1038/s41598-018-34180-6 (PMC6202421; doi:10.1038/s41598-018-34180-6)
Supplement: Supplementary file 7 — Supplementary Table 6 [file 41598_2018_34180_MOESM7_ESM.xlsx]

## Sheet: Sheet1
Lung Neoplasms	hsa-mir-376b	0.000874528
Lung Neoplasms	hsa-mir-217	0.000803365
Lung Neoplasms	hsa-mir-194	0.000750436
Lung Neoplasms	hsa-mir-451	0.000713552	dbDEMC and miR2Disease
Lung Neoplasms	hsa-mir-491	0.000710127
Lung Neoplasms	hsa-mir-376a	0.000706649	HMDD
Lung Neoplasms	hsa-mir-301b	0.000678609
Lung Neoplasms	hsa-mir-301a	0.000678609	HMDD
Lung Neoplasms	hsa-mir-152	0.000678364	dbDEMC
Lung Neoplasms	hsa-mir-135a	0.000672585	dbDEMC and HMDD
Lung Neoplasms	hsa-mir-510	0.000672403
Lung Neoplasms	hsa-mir-453	0.000672403
Lung Neoplasms	hsa-mir-411	0.000654362
Lung Neoplasms	hsa-mir-135b	0.000646538	dbDEMC and HMDD
Lung Neoplasms	hsa-mir-221	0.000640427	dbDEMC and HMDD
Lung Neoplasms	hsa-mir-222	0.000637537	dbDEMC and HMDD
Lung Neoplasms	hsa-mir-498	0.000632953	dbDEMC
Lung Neoplasms	hsa-mir-190	0.000622317
Lung Neoplasms	hsa-mir-151	0.000611784
Lung Neoplasms	hsa-mir-206	0.000611142	HMDD
Lung Neoplasms	hsa-mir-106b	0.000602338	dbDEMC
Lung Neoplasms	hsa-mir-383	0.000600128	dbDEMC
Lung Neoplasms	hsa-mir-103	0.000597401
Lung Neoplasms	hsa-mir-521	0.00059414
Lung Neoplasms	hsa-mir-25	0.000592316	dbDEMC and HMDD
Lung Neoplasms	hsa-mir-93	0.000591659	dbDEMC and miR2Disease and HMDD
Lung Neoplasms	hsa-mir-7	0.000585432	miR2Disease and HMDD
Lung Neoplasms	hsa-mir-92b	0.000584188
Lung Neoplasms	hsa-mir-20b	0.000581374	dbDEMC
Lung Neoplasms	hsa-mir-200b	0.000580883	dbDEMC and miR2Disease and HMDD
Lung Neoplasms	hsa-mir-532	0.000578968
Lung Neoplasms	hsa-mir-455	0.000578568
Lung Neoplasms	hsa-mir-339	0.000575242	dbDEMC and miR2Disease
Lung Neoplasms	hsa-mir-149	0.00057432	dbDEMC
Lung Neoplasms	hsa-mir-130a	0.00057161	dbDEMC and miR2Disease
Lung Neoplasms	hsa-mir-320	0.000570567
Lung Neoplasms	hsa-mir-181b	0.000570216	dbDEMC and HMDD
Lung Neoplasms	hsa-mir-148a	0.000566502	dbDEMC and HMDD
Lung Neoplasms	hsa-mir-128a	0.000565852
Lung Neoplasms	hsa-mir-484	0.000565107	dbDEMC
Lung Neoplasms	hsa-mir-499	0.000564335
Lung Neoplasms	hsa-mir-323	0.000563904
Lung Neoplasms	hsa-mir-346	0.000562443	dbDEMC
Lung Neoplasms	hsa-mir-141	0.000556919	dbDEMC and miR2Disease
Lung Neoplasms	hsa-mir-338	0.000547491	dbDEMC and miR2Disease and HMDD
Lung Neoplasms	hsa-mir-200a	0.000546679	dbDEMC and miR2Disease and HMDD
Lung Neoplasms	hsa-mir-196b	0.00054539	dbDEMC
Lung Neoplasms	hsa-mir-378	0.000541578
Lung Neoplasms	hsa-mir-367	0.000534829
Lung Neoplasms	hsa-mir-516a	0.000534409
